# Supplementary material for: Camptothecin effectively treats obesity in mice through GDF15 induction
Source: PLoS Biol. 2022 Feb 24;20(2):e3001517. doi: 10.1371/journal.pbio.3001517 (PMC8870521; doi:10.1371/journal.pbio.3001517)
Supplement: S1 Data — (XLSX) [file pbio.3001517.s025.xlsx]

## Sheet: Figure 1B
cell lines	enrichment score	compound_name	enrichment score	cell lines
MCF7	0.9758	harmine	0.7599	PC3
MCF7	0.9488	neomycin	0.5596	PC3
MCF7	0.9428	nifuroxazide	0.4617	PC3
MCF7	0.9293	hycanthone	0.3018	PC3
MCF7	0.929	alexidine	0.5751	PC3
MCF7	0.9285	levocabastine	0.4356	PC3
MCF7	0.9185	pipemidic acid	0.4115	PC3
MCF7	0.9078	oxolinic acid	0.4681	PC3
MCF7	0.895	ethambutol	0.4657	PC3
MCF7	0.8682	trimetazidine	0.472	PC3
MCF7	0.8536	3-nitropropionic acid	0.5457	PC3
MCF7	0.848	methotrexate	0.4224	PC3
MCF7	0.8443	selegiline	0.418	PC3
MCF7	0.8432	camptothecin	0.6216	PC3
MCF7	0.84	alsterpaullone	0.6054	PC3
MCF7	0.8371	sotalol	0.6984	PC3
MCF7	0.8288	piromidic acid	0.4947	PC3
MCF7	0.8258	AR-A014418	0.4248	PC3
MCF7	0.8169	acetazolamide	0.3022	PC3
MCF7	0.8152	butoconazole	0.5998	PC3
MCF7	0.8148	orphenadrine	0.4513	PC3
MCF7	0.814	reserpine	0.6118	PC3
MCF7	0.8118	PF-00875133-00	0.4358	PC3
MCF7	0.7947	tiapride	0.5847	PC3
MCF7	0.7929	orlistat	0.208	PC3
MCF7	0.7915	tiabendazole	0.563	PC3
MCF7	0.7888	isopropamide iodide	0.6343	PC3
MCF7	0.7887	furaltadone	0.6779	PC3
MCF7	0.7882	0175029-0000	0.78	PC3
MCF7	0.7873	parbendazole	0.3369	PC3
MCF7	0.7861	fluocinonide	0.7782	PC3
MCF7	0.7845	beta-escin	0.5556	PC3
MCF7	0.7837	betamethasone	0.4444	PC3
MCF7	0.7836	liothyronine	0.6905	PC3
MCF7	0.783	trifluoperazine	0.5059	PC3
MCF7	0.783	trioxysalen	0.6163	PC3
MCF7	0.78	santonin	0.3295	PC3
MCF7	0.7796	zoxazolamine	0.6911	PC3
MCF7	0.7794	betazole	0.3165	PC3
MCF7	0.7788	propofol	0.6338	PC3
MCF7	0.778	ketanserin	0.7197	PC3
MCF7	0.7777	azathioprine	0.3705	PC3
MCF7	0.7744	thioguanosine	0.7978	PC3
MCF7	0.7744	phenoxybenzamine	0.584	PC3
MCF7	0.7741	proxyphylline	0.8178	PC3
MCF7	0.7735	pyridoxine	0.6099	PC3
MCF7	0.7732	artemisinin	0.668	PC3
MCF7	0.7724	nialamide	0.7319	PC3
MCF7	0.7711	parthenolide	0.6093	PC3
MCF7	0.7701	corynanthine	0.5278	PC3
MCF7	0.7698	guanfacine	0.591	PC3
MCF7	0.7687	troleandomycin	0.5692	PC3
MCF7	0.7686	pancuronium bromide	0.5094	PC3
MCF7	0.7685	mebendazole	0.4776	PC3
MCF7	0.7671	methylbenzethonium chloride	0.7124	PC3
MCF7	0.7658	isoetarine	0.596	PC3
MCF7	0.765	ethoxyquin	0.4893	PC3
MCF7	0.7644	prenylamine	0.5377	PC3
MCF7	0.7641	0179445-0000	0.4277	PC3
MCF7	0.7641	clemizole	0.5773	PC3
MCF7	0.7632	cisapride	0.6268	PC3
MCF7	0.7608	dacarbazine	0.4336	PC3
MCF7	0.7599	enalapril	0.4618	PC3
MCF7	0.7585	lysergol	0.6519	PC3
MCF7	0.7568	pseudopelletierine	0.5494	PC3
MCF7	0.7564	ciclacillin	0.6088	PC3
MCF7	0.7533	hydralazine	0.7866	PC3
MCF7	0.7515	milrinone	0.7696	PC3
MCF7	0.7503	oxaprozin	0.4967	PC3
MCF7	0.7496	phthalylsulfathiazole	0.6266	PC3
MCF7	0.7487	nifedipine	0.2749	PC3
MCF7	0.7483	Prestwick-864	0.4226	PC3
MCF7	0.7479	hydrocotarnine	0.4995	PC3
MCF7	0.7441	sulfabenzamide	0.4964	PC3
MCF7	0.7432	ribostamycin	0.6836	PC3
MCF7	0.7431	tomatidine	0.5743	PC3
MCF7	0.7416	oxetacaine	0.5972	PC3
MCF7	0.7411	quinethazone	0.5542	PC3
MCF7	0.7381	rolitetracycline	0.5252	PC3
MCF7	0.7378	6-azathymine	0.6167	PC3
MCF7	0.7378	oxprenolol	0.6946	PC3
MCF7	0.7372	kanamycin	0.5961	PC3
MCF7	0.7371	levothyroxine sodium	0.5711	PC3
MCF7	0.7368	skimmianine	0.7734	PC3
MCF7	0.7348	ethaverine	0.6626	PC3
MCF7	0.7337	moxonidine	0.6294	PC3
MCF7	0.7333	tobramycin	0.6286	PC3
MCF7	0.733	rosiglitazone	0.4371	PC3
MCF7	0.7315	medrysone	0.6027	PC3
MCF7	0.731	glibenclamide	0.7328	PC3
MCF7	0.7298	epirizole	0.2475	PC3
MCF7	0.7294	ceftazidime	0.3171	PC3
MCF7	0.7293	midecamycin	0.6186	PC3
MCF7	0.7291	STOCK1N-35215	0.4814	PC3
MCF7	0.7291	ioversol	0.4806	PC3
MCF7	0.7277	AG-028671	0.4924	PC3
MCF7	0.7272	xylometazoline	0.6967	PC3
MCF7	0.7258	haloperidol	0.33	PC3
MCF7	0.7256	doxazosin	0.7499	PC3
MCF7	0.7253	bufexamac	0.6134	PC3
MCF7	0.7245	laudanosine	0.508	PC3
MCF7	0.7236	luteolin	0.7721	PC3
MCF7	0.7226	cefalexin	0.5145	PC3
MCF7	0.7213	nitrofurantoin	0.5064	PC3
MCF7	0.7211	diperodon	0.4231	PC3
MCF7	0.7191	5707885	0.371	PC3
MCF7	0.7185	nomifensine	0.5166	PC3
MCF7	0.7184	PF-00539758-00	0.4602	PC3
MCF7	0.718	imipenem	0.7702	PC3
MCF7	0.7175	sulfanilamide	0.5759	PC3
MCF7	0.7174	clioquinol	0.7249	PC3
MCF7	0.7172	ipratropium bromide	0.5523	PC3
MCF7	0.7165	ethotoin	0.6051	PC3
MCF7	0.7157	griseofulvin	0.7803	PC3
MCF7	0.7155	pentoxyverine	0.5859	PC3
MCF7	0.7155	glycopyrronium bromide	0.618	PC3
MCF7	0.7151	hyoscyamine	0.8554	PC3
MCF7	0.7148	moxisylyte	0.4517	PC3
MCF7	0.7146	asiaticoside	0.5569	PC3
MCF7	0.7144	kinetin	0.4325	PC3
MCF7	0.7142	sitosterol	0.6898	PC3
MCF7	0.7138	dihydrostreptomycin	0.5086	PC3
MCF7	0.7136	mepenzolate bromide	0.7635	PC3
MCF7	0.7135	cyproterone	0.6916	PC3
MCF7	0.7129	nafcillin	0.5056	PC3
MCF7	0.7122	flunisolide	0.6996	PC3
MCF7	0.7119	ketoconazole	0.365	PC3
MCF7	0.7092	amoxapine	0.6349	PC3
MCF7	0.709	dilazep	0.5195	PC3
MCF7	0.7084	benperidol	0.611	PC3
MCF7	0.7081	oxybuprocaine	0.7283	PC3
MCF7	0.7068	bucladesine	0.4339	PC3
MCF7	0.7061	spiramycin	0.3993	PC3
MCF7	0.7056	theophylline	0.4712	PC3
MCF7	0.7052	terguride	0.4519	PC3
MCF7	0.7052	delsoline	0.6391	PC3
MCF7	0.7034	hydrocortisone	0.5366	PC3
MCF7	0.7008	cefuroxime	0.5785	PC3
MCF7	0.7006	trifluridine	0.5509	PC3
MCF7	0.7004	terconazole	0.3789	PC3
MCF7	0.6999	Prestwick-972	0.4181	PC3
MCF7	0.6993	esculin	0.4034	PC3
MCF7	0.6992	promethazine	0.5848	PC3
MCF7	0.6987	estradiol	0.211	PC3
MCF7	0.6986	enoxacin	0.4684	PC3
MCF7	0.6977	vidarabine	0.7357	PC3
MCF7	0.6976	chlortetracycline	0.4821	PC3
MCF7	0.6973	fenoterol	0.6994	PC3
MCF7	0.697	acepromazine	0.6258	PC3
MCF7	0.6961	altretamine	0.625	PC3
MCF7	0.6958	rifampicin	0.414	PC3
MCF7	0.6956	fenbufen	0.673	PC3
MCF7	0.6951	riluzole	0.6537	PC3
MCF7	0.6938	Prestwick-689	0.5467	PC3
MCF7	0.6931	testosterone	0.3474	PC3
MCF7	0.6922	carbinoxamine	0.732	PC3
MCF7	0.6921	GW-8510	0.7219	PC3
MCF7	0.6912	danazol	0.6113	PC3
MCF7	0.6903	carbarsone	0.6122	PC3
MCF7	0.6897	apomorphine	0.5388	PC3
MCF7	0.6887	rolipram	0.4747	PC3
MCF7	0.6886	erastin	0.3279	PC3
MCF7	0.6882	clobetasol	0.5677	PC3
MCF7	0.6881	sulfachlorpyridazine	0.4613	PC3
MCF7	0.6881	caffeic acid	0.6208	PC3
MCF7	0.6881	dexpanthenol	0.3847	PC3
MCF7	0.6879	bromopride	0.3982	PC3
MCF7	0.6873	cetirizine	0.6608	PC3
MCF7	0.6869	trichlormethiazide	0.6198	PC3
MCF7	0.6868	cycloserine	0.5608	PC3
MCF7	0.6865	cyproheptadine	0.6018	PC3
MCF7	0.6859	syrosingopine	0.5667	PC3
MCF7	0.6855	meclocycline	0.4889	PC3
MCF7	0.6852	boldine	0.5437	PC3
MCF7	0.685	dexibuprofen	0.5605	PC3
MCF7	0.6839	N-acetyl-L-leucine	0.4682	PC3
MCF7	0.6833	protoveratrine A	0.5431	PC3
MCF7	0.6832	zomepirac	0.7595	PC3
MCF7	0.6831	F0447-0125	0.3738	PC3
MCF7	0.6829	thioridazine	0.7213	PC3
MCF7	0.6822	methacholine chloride	0.6809	PC3
MCF7	0.6821	0225151-0000	0.3065	PC3
MCF7	0.6816	antimycin A	0.4856	PC3
MCF7	0.6816	amrinone	0.488	PC3
MCF7	0.6812	Prestwick-674	0.452	PC3
MCF7	0.6811	tranylcypromine	0.806	PC3
MCF7	0.681	helveticoside	0.4806	PC3
MCF7	0.681	clorgiline	0.6474	PC3
MCF7	0.6808	tetrahydroalstonine	0.4994	PC3
MCF7	0.6803	abamectin	0.7143	PC3
MCF7	0.6802	ellipticine	0.6137	PC3
MCF7	0.6791	genistein	0.4116	PC3
MCF7	0.6789	ritodrine	0.3201	PC3
MCF7	0.6788	monobenzone	0.546	PC3
MCF7	0.6781	seneciphylline	0.526	PC3
MCF7	0.6779	fluorocurarine	0.5078	PC3
MCF7	0.6767	rofecoxib	0.4818	PC3
MCF7	0.6757	thiostrepton	0.6312	PC3
MCF7	0.6756	zaprinast	0.3588	PC3
MCF7	0.6755	hexamethonium bromide	0.5283	PC3
MCF7	0.6735	Prestwick-1084	0.7129	PC3
MCF7	0.6733	halcinonide	0.5044	PC3
MCF7	0.6732	apigenin	0.8345	PC3
MCF7	0.6727	mepyramine	0.6712	PC3
MCF7	0.6725	cefsulodin	0.6589	PC3
MCF7	0.6723	methapyrilene	0.6561	PC3
MCF7	0.6721	isotretinoin	0.4284	PC3
MCF7	0.672	alfuzosin	0.5581	PC3
MCF7	0.672	sulfaguanidine	0.5872	PC3
MCF7	0.6719	natamycin	0.6198	PC3
MCF7	0.6718	tamoxifen	0.6131	PC3
MCF7	0.671	tretinoin	0.6116	PC3
MCF7	0.6696	prochlorperazine	0.5351	PC3
MCF7	0.6687	PF-01378883-00	0.5545	PC3
MCF7	0.6685	bephenium hydroxynaphthoate	0.4301	PC3
MCF7	0.6677	idazoxan	0.5554	PC3
MCF7	0.6674	sirolimus	0.4395	PC3
MCF7	0.6673	cefapirin	0.5446	PC3
MCF7	0.6671	ganciclovir	0.5968	PC3
MCF7	0.6668	Chicago Sky Blue 6B	0.5907	PC3
MCF7	0.6666	guanethidine	0.7017	PC3
MCF7	0.6666	pargyline	0.5665	PC3
MCF7	0.6658	repaglinide	0.6119	PC3
MCF7	0.6658	atropine methonitrate	0.7354	PC3
MCF7	0.6653	BCB000040	0.4878	PC3
MCF7	0.665	Prestwick-685	0.7319	PC3
MCF7	0.6643	estriol	0.6328	PC3
MCF7	0.6636	androsterone	0.2398	PC3
MCF7	0.6634	meclozine	0.6562	PC3
MCF7	0.6628	flucytosine	0.6994	PC3
MCF7	0.6627	bezafibrate	0.6284	PC3
MCF7	0.6624	flufenamic acid	0.657	PC3
MCF7	0.6621	buflomedil	0.5707	PC3
MCF7	0.6615	Prestwick-665	0.7212	PC3
MCF7	0.6608	levamisole	0.6732	PC3
MCF7	0.6608	carisoprodol	0.7272	PC3
MCF7	0.6604	cloperastine	0.5869	PC3
MCF7	0.6602	budesonide	0.6901	PC3
MCF7	0.6597	riboflavin	0.6704	PC3
MCF7	0.6587	spironolactone	0.5493	PC3
MCF7	0.6584	scopolamine N-oxide	0.712	PC3
MCF7	0.6583	carbamazepine	0.3763	PC3
MCF7	0.6581	lumicolchicine	0.5279	PC3
MCF7	0.6579	pioglitazone	0.4167	PC3
MCF7	0.6578	isocorydine	0.3304	PC3
MCF7	0.6576	phenindione	0.7205	PC3
MCF7	0.6574	solasodine	0.7727	PC3
MCF7	0.657	ivermectin	0.5703	PC3
MCF7	0.657	gramine	0.4455	PC3
MCF7	0.6569	atropine	0.6232	PC3
MCF7	0.6567	sulfadimidine	0.4026	PC3
MCF7	0.6564	ebselen	0.6088	PC3
MCF7	0.6564	cefalotin	0.4139	PC3
MCF7	0.656	dosulepin	0.6097	PC3
MCF7	0.6559	chlorzoxazone	0.7146	PC3
MCF7	0.6554	lanatoside C	0.3958	PC3
MCF7	0.655	procyclidine	0.5922	PC3
MCF7	0.654	sulpiride	0.5614	PC3
MCF7	0.6537	proglumide	0.5412	PC3
MCF7	0.6537	betaxolol	0.6046	PC3
MCF7	0.6536	metformin	0.3385	PC3
MCF7	0.6534	droperidol	0.4603	PC3
MCF7	0.6529	gliclazide	0.7671	PC3
MCF7	0.6525	strophanthidin	0.5498	PC3
MCF7	0.6523	securinine	0.6439	PC3
MCF7	0.652	metacycline	0.6491	PC3
MCF7	0.6499	simvastatin	0.5694	PC3
MCF7	0.6497	PHA-00851261E	0.4324	PC3
MCF7	0.6496	tinidazole	0.5913	PC3
MCF7	0.6495	citiolone	0.7227	PC3
MCF7	0.6485	mitoxantrone	0.597	PC3
MCF7	0.6485	cinnarizine	0.4801	PC3
MCF7	0.6482	spectinomycin	0.5832	PC3
MCF7	0.6481	piracetam	0.5986	PC3
MCF7	0.648	nicotinic acid	0.5038	PC3
MCF7	0.6467	etofylline	0.3118	PC3
MCF7	0.6466	fipexide	0.7022	PC3
MCF7	0.6462	bethanechol	0.3403	PC3
MCF7	0.6459	bupropion	0.6005	PC3
MCF7	0.6458	alprenolol	0.4147	PC3
MCF7	0.6455	3-acetylcoumarin	0.3912	PC3
MCF7	0.6454	tetroquinone	0.6601	PC3
MCF7	0.6451	8-azaguanine	0.7559	PC3
MCF7	0.6449	suxibuzone	0.5537	PC3
MCF7	0.6446	4,5-dianilinophthalimide	0.6239	PC3
MCF7	0.6441	norcyclobenzaprine	0.5825	PC3
MCF7	0.6433	(+)-isoprenaline	0.7114	PC3
MCF7	0.6433	oxytetracycline	0.6264	PC3
MCF7	0.643	tonzonium bromide	0.6245	PC3
MCF7	0.6429	propylthiouracil	0.6583	PC3
MCF7	0.6427	ricinine	0.4821	PC3
MCF7	0.642	meropenem	0.5707	PC3
MCF7	0.6406	metergoline	0.4371	PC3
MCF7	0.6404	perhexiline	0.4075	PC3
MCF7	0.6393	imipramine	0.6199	PC3
MCF7	0.6393	benzonatate	0.3838	PC3
MCF7	0.6391	scriptaid	0.5498	PC3
MCF7	0.6389	ethosuximide	0.5453	PC3
MCF7	0.6386	nalbuphine	0.3926	PC3
MCF7	0.6385	fluvoxamine	0.7821	PC3
MCF7	0.6382	0316684-0000	0.4691	PC3
MCF7	0.638	methazolamide	0.5019	PC3
MCF7	0.6378	bisacodyl	0.9243	PC3
MCF7	0.6369	cyclopenthiazide	0.5387	PC3
MCF7	0.6369	diltiazem	0.8089	PC3
MCF7	0.6364	pregnenolone	0.5373	PC3
MCF7	0.6363	ginkgolide A	0.6754	PC3
MCF7	0.636	tanespimycin	0.5261	PC3
MCF7	0.6359	propoxycaine	0.2981	PC3
MCF7	0.6358	nicergoline	0.5947	PC3
MCF7	0.6354	hecogenin	0.601	PC3
MCF7	0.6352	pivampicillin	0.6577	PC3
MCF7	0.634	clotrimazole	0.5607	PC3
MCF7	0.6338	cyclizine	0.4529	PC3
MCF7	0.6334	chlorcyclizine	0.5541	PC3
MCF7	0.6332	ifenprodil	0.8899	PC3
MCF7	0.6323	flupentixol	0.6332	PC3
MCF7	0.6323	Prestwick-860	0.4267	PC3
MCF7	0.6316	methylergometrine	0.6636	PC3
MCF7	0.6312	prednicarbate	0.5247	PC3
MCF7	0.6311	sulfacetamide	0.37	PC3
MCF7	0.631	ursolic acid	0.4712	PC3
MCF7	0.6308	mevalolactone	0.5073	PC3
MCF7	0.6307	niflumic acid	0.6146	PC3
MCF7	0.6307	aminocaproic acid	0.6587	PC3
MCF7	0.6305	0297417-0002B	0.9102	PC3
MCF7	0.6292	irinotecan	0.364	PC3
MCF7	0.6279	gemfibrozil	0.4498	PC3
MCF7	0.6272	emetine	0.5382	PC3
MCF7	0.6271	canavanine	0.6731	PC3
MCF7	0.6264	demeclocycline	0.5972	PC3
MCF7	0.6247	indometacin	0.5207	PC3
MCF7	0.624	levcycloserine	0.7353	PC3
MCF7	0.6237	morantel	0.6233	PC3
MCF7	0.6236	withaferin A	0.5842	PC3
MCF7	0.6235	suramin sodium	0.4764	PC3
MCF7	0.6233	fenoprofen	0.8457	PC3
MCF7	0.6231	noretynodrel	0.3926	PC3
MCF7	0.6229	thiethylperazine	0.4461	PC3
MCF7	0.6228	CP-319743	0.3519	PC3
MCF7	0.6213	metoclopramide	0.2068	PC3
MCF7	0.621	astemizole	0.7739	PC3
MCF7	0.6201	Prestwick-664	0.4519	PC3
MCF7	0.62	suprofen	0.4362	PC3
MCF7	0.6198	cyclobenzaprine	0.4485	PC3
MCF7	0.6182	omeprazole	0.6905	PC3
MCF7	0.6178	amoxicillin	0.6191	PC3
MCF7	0.6175	pimozide	0.5828	PC3
MCF7	0.6173	galantamine	0.5366	PC3
MCF7	0.6168	procainamide	0.5175	PC3
MCF7	0.615	clomipramine	0.6338	PC3
MCF7	0.614	quinisocaine	0.6654	PC3
MCF7	0.6137	fusaric acid	0.6266	PC3
MCF7	0.6132	deferoxamine	0.5398	PC3
MCF7	0.6131	fulvestrant	0.3417	PC3
MCF7	0.6129	betahistine	0.5676	PC3
MCF7	0.6123	pizotifen	0.4155	PC3
MCF7	0.6123	sulfametoxydiazine	0.6248	PC3
MCF7	0.6123	amprolium	0.4503	PC3
MCF7	0.6122	quercetin	0.2907	PC3
MCF7	0.6121	ouabain	0.4624	PC3
MCF7	0.6108	Prestwick-682	0.535	PC3
MCF7	0.6108	CAY-10397	0.4612	PC3
MCF7	0.6104	dicoumarol	0.3595	PC3
MCF7	0.6095	flucloxacillin	0.4167	PC3
MCF7	0.6085	suloctidil	0.5453	PC3
MCF7	0.6084	bicuculline	0.4313	PC3
MCF7	0.6076	octopamine	0.4474	PC3
MCF7	0.6072	dipyridamole	0.5856	PC3
MCF7	0.607	resveratrol	0.5769	PC3
MCF7	0.607	roxithromycin	0.6017	PC3
MCF7	0.6065	metyrapone	0.5644	PC3
MCF7	0.6065	lorglumide	0.5579	PC3
MCF7	0.6065	azlocillin	0.5866	PC3
MCF7	0.6064	moracizine	0.6912	PC3
MCF7	0.6063	cotinine	0.5252	PC3
MCF7	0.6058	kawain	0.6997	PC3
MCF7	0.6056	indoprofen	0.5214	PC3
MCF7	0.6054	colforsin	0.5187	PC3
MCF7	0.6053	tolmetin	0.6953	PC3
MCF7	0.6053	ethisterone	0.325	PC3
MCF7	0.6049	sulindac	0.3284	PC3
MCF7	0.6048	geldanamycin	0.5366	PC3
MCF7	0.6042	piroxicam	0.8085	PC3
MCF7	0.6038	tetramisole	0.5671	PC3
MCF7	0.6038	mecamylamine	0.5186	PC3
MCF7	0.603	piperine	0.6022	PC3
MCF7	0.603	amiprilose	0.3589	PC3
MCF7	0.6029	etamivan	0.6167	PC3
MCF7	0.6028	propranolol	0.4958	PC3
MCF7	0.6024	diclofenac	0.4747	PC3
MCF7	0.6023	valdecoxib	0.5676	PC3
MCF7	0.6021	flutamide	0.6842	PC3
MCF7	0.6016	acetylsalicylic acid	0.5499	PC3
MCF7	0.6014	norethisterone	0.5202	PC3
MCF7	0.6014	paromomycin	0.3697	PC3
MCF7	0.6013	thalidomide	0.7697	PC3
MCF7	0.6012	pentetic acid	0.3053	PC3
MCF7	0.601	cefmetazole	0.5922	PC3
MCF7	0.6001	methanthelinium bromide	0.6023	PC3
MCF7	0.5989	ranitidine	0.7164	PC3
MCF7	0.5988	monensin	0.3487	PC3
MCF7	0.5979	monocrotaline	0.6271	PC3
MCF7	0.5978	tropicamide	0.3808	PC3
MCF7	0.5968	daunorubicin	0.7692	PC3
MCF7	0.5967	proadifen	0.6259	PC3
MCF7	0.5959	digoxin	0.4907	PC3
MCF7	0.5953	benzylpenicillin	0.4419	PC3
MCF7	0.5949	TTNPB	0.4209	PC3
MCF7	0.5947	sulfamethizole	0.7226	PC3
MCF7	0.5942	puromycin	0.5195	PC3
MCF7	0.5935	gabapentin	0.5802	PC3
MCF7	0.5934	mercaptopurine	0.4861	PC3
MCF7	0.5934	cinchonidine	0.4871	PC3
MCF7	0.5934	phenelzine	0.6794	PC3
MCF7	0.5929	trimethoprim	0.3638	PC3
MCF7	0.5922	carcinine	0.6454	PC3
MCF7	0.5913	monorden	0.3307	PC3
MCF7	0.5912	mephentermine	0.5405	PC3
MCF7	0.5911	colecalciferol	0.5777	PC3
MCF7	0.5906	pyrvinium	0.6587	PC3
MCF7	0.5893	furosemide	0.3215	PC3
MCF7	0.5891	sulfafurazole	0.3718	PC3
MCF7	0.589	torasemide	0.4538	PC3
MCF7	0.5883	Trolox C	0.5118	PC3
MCF7	0.5883	doxycycline	0.5765	PC3
MCF7	0.5881	naltrexone	0.5441	PC3
MCF7	0.5878	flurbiprofen	0.4101	PC3
MCF7	0.5876	protriptyline	0.6412	PC3
MCF7	0.5872	vinpocetine	0.6903	PC3
MCF7	0.5871	etofenamate	0.7636	PC3
MCF7	0.587	zimeldine	0.7392	PC3
MCF7	0.587	dexpropranolol	0.6041	PC3
MCF7	0.5859	triamcinolone	0.3858	PC3
MCF7	0.5856	hexestrol	0.6473	PC3
MCF7	0.5856	biotin	0.5146	PC3
MCF7	0.5852	oxybutynin	0.6566	PC3
MCF7	0.5847	diflorasone	0.4058	PC3
MCF7	0.5838	PHA-00846566E	0.4366	PC3
MCF7	0.5837	pirenzepine	0.5444	PC3
MCF7	0.583	pyrimethamine	0.3677	PC3
MCF7	0.5828	procaine	0.5628	PC3
MCF7	0.5827	dextromethorphan	0.6251	PC3
MCF7	0.5826	naringin	0.5576	PC3
MCF7	0.5825	pirinixic acid	0.5493	PC3
MCF7	0.5824	docosahexaenoic acid ethyl ester	0.4516	PC3
MCF7	0.5824	nalidixic acid	0.7014	PC3
MCF7	0.5817	corbadrine	0.6584	PC3
MCF7	0.5815	phenformin	0.4056	PC3
MCF7	0.5811	LY-294002	0.5607	PC3
MCF7	0.5811	aminophenazone	0.4171	PC3
MCF7	0.5808	acacetin	0.5768	PC3
MCF7	0.5806	isoxicam	0.3075	PC3
MCF7	0.5804	desipramine	0.4958	PC3
MCF7	0.5804	heliotrine	0.7683	PC3
MCF7	0.5801	trimipramine	0.7553	PC3
MCF7	0.58	sulconazole	0.7813	PC3
MCF7	0.5798	cyclopentolate	0.6698	PC3
MCF7	0.5793	hydroflumethiazide	0.3053	PC3
MCF7	0.5792	doxorubicin	0.6877	PC3
MCF7	0.5784	dexamethasone	0.3718	PC3
MCF7	0.5783	hymecromone	0.456	PC3
MCF7	0.5782	levonorgestrel	0.5852	PC3
MCF7	0.5781	NS-398	0.6656	PC3
MCF7	0.5775	glafenine	0.5307	PC3
MCF7	0.5775	canrenoic acid	0.5966	PC3
MCF7	0.5772	megestrol	0.5897	PC3
MCF7	0.5759	nomegestrol	0.3336	PC3
MCF7	0.5756	calcium pantothenate	0.5328	PC3
MCF7	0.5748	benzthiazide	0.5763	PC3
MCF7	0.5747	mycophenolic acid	0.4145	PC3
MCF7	0.5745	minaprine	0.589	PC3
MCF7	0.574	saquinavir	0.6064	PC3
MCF7	0.5738	flunixin	0.4458	PC3
MCF7	0.5736	lomustine	0.6288	PC3
MCF7	0.5735	salsolidin	0.5042	PC3
MCF7	0.5733	butyl hydroxybenzoate	0.8639	PC3
MCF7	0.573	piperacetazine	0.5636	PC3
MCF7	0.5707	iocetamic acid	0.3286	PC3
MCF7	0.5707	cicloheximide	0.6544	PC3
MCF7	0.5706	articaine	0.4181	PC3
MCF7	0.5703	mefloquine	0.6498	PC3
MCF7	0.5698	16,16-dimethylprostaglandin E2	0.5197	PC3
MCF7	0.5697	epitiostanol	0.5331	PC3
MCF7	0.5693	azaperone	0.5447	PC3
MCF7	0.5693	proxymetacaine	0.7342	PC3
MCF7	0.569	dipivefrine	0.6431	PC3
MCF7	0.5685	xylazine	0.409	PC3
MCF7	0.5684	homochlorcyclizine	0.5426	PC3
MCF7	0.568	flunarizine	0.615	PC3
MCF7	0.5671	meticrane	0.7398	PC3
MCF7	0.567	conessine	0.5781	PC3
MCF7	0.5662	ticarcillin	0.5212	PC3
MCF7	0.5661	dropropizine	0.5726	PC3
MCF7	0.5658	praziquantel	0.664	PC3
MCF7	0.5658	pentetrazol	0.5879	PC3
MCF7	0.5655	6-bromoindirubin-3'-oxime	0.6018	PC3
MCF7	0.5653	epivincamine	0.529	PC3
MCF7	0.565	todralazine	0.6112	PC3
MCF7	0.564	cefamandole	0.3608	PC3
MCF7	0.564	salbutamol	0.6501	PC3
MCF7	0.5634	theobromine	0.5134	PC3
MCF7	0.5633	beclometasone	0.321	PC3
MCF7	0.5633	fludroxycortide	0.6554	PC3
MCF7	0.5627	clofilium tosylate	0.2873	PC3
MCF7	0.5623	mianserin	0.7085	PC3
MCF7	0.5623	alpha-estradiol	0.4272	PC3
MCF7	0.5615	epiandrosterone	0.424	PC3
MCF7	0.5615	arcaine	0.4275	PC3
MCF7	0.5615	estropipate	0.3703	PC3
MCF7	0.5609	bendroflumethiazide	0.5322	PC3
MCF7	0.5605	idoxuridine	0.5252	PC3
MCF7	0.5602	STOCK1N-35696	0.5113	PC3
MCF7	0.5594	pyrazinamide	0.6097	PC3
MCF7	0.5587	clindamycin	0.6212	PC3
MCF7	0.5572	etidronic acid	0.7485	PC3
MCF7	0.5569	isosorbide	0.1948	PC3
MCF7	0.5566	tetraethylenepentamine	0.583	PC3
MCF7	0.5562	econazole	0.4741	PC3
MCF7	0.5559	(-)-isoprenaline	0.3861	PC3
MCF7	0.5556	loperamide	0.3301	PC3
MCF7	0.5554	pridinol	0.6862	PC3
MCF7	0.5549	amodiaquine	0.5708	PC3
MCF7	0.5545	nefopam	0.2014	PC3
MCF7	0.5544	fluorometholone	0.6272	PC3
MCF7	0.5542	glycocholic acid	0.601	PC3
MCF7	0.5541	ciclosporin	0.293	PC3
MCF7	0.5537	gallamine triethiodide	0.4806	PC3
MCF7	0.5528	berberine	0.5423	PC3
MCF7	0.5519	15(S)-15-methylprostaglandin E2	0.3698	PC3
MCF7	0.5515	0198306-0000	0.493	PC3
MCF7	0.5514	MG-262	0.5852	PC3
MCF7	0.5505	fluspirilene	0.6398	PC3
MCF7	0.5503	propafenone	0.6699	PC3
MCF7	0.5503	pergolide	0.3615	PC3
MCF7	0.5501	sertaconazole	0.8205	PC3
MCF7	0.5494	paracetamol	0.6723	PC3
MCF7	0.5483	colchicine	0.572	PC3
MCF7	0.5482	streptozocin	0.5125	PC3
MCF7	0.5476	0173570-0000	0.3946	PC3
MCF7	0.5474	chlorambucil	0.7195	PC3
MCF7	0.5458	(-)-atenolol	0.486	PC3
MCF7	0.5456	fluphenazine	0.5575	PC3
MCF7	0.5456	bepridil	0.6177	PC3
MCF7	0.545	eldeline	0.8089	PC3
MCF7	0.5446	azacitidine	0.7011	PC3
MCF7	0.5445	PF-00562151-00	0.4601	PC3
MCF7	0.5445	flumetasone	0.754	PC3
MCF7	0.5441	lymecycline	0.7481	PC3
MCF7	0.5438	prazosin	0.3044	PC3
MCF7	0.5433	nadide	0.552	PC3
MCF7	0.5422	methylprednisolone	0.5601	PC3
MCF7	0.542	felodipine	0.5823	PC3
MCF7	0.5419	etodolac	0.6132	PC3
MCF7	0.5415	Prestwick-1085	0.5502	PC3
MCF7	0.5408	PHA-00767505E	0.4649	PC3
MCF7	0.5406	disopyramide	0.3509	PC3
MCF7	0.5405	amitriptyline	0.2801	PC3
MCF7	0.5402	amiodarone	0.568	PC3
MCF7	0.54	etanidazole	0.616	PC3
MCF7	0.5396	orciprenaline	0.6619	PC3
MCF7	0.5393	mesoridazine	0.6667	PC3
MCF7	0.5392	meteneprost	0.4542	PC3
MCF7	0.539	nocodazole	0.5094	PC3
MCF7	0.5389	adipiodone	0.5776	PC3
MCF7	0.5388	10-methoxyharmalan	0.4428	PC3
MCF7	0.5384	mimosine	0.7383	PC3
MCF7	0.5383	merbromin	0.2635	PC3
MCF7	0.5383	carbenoxolone	0.5644	PC3
MCF7	0.5375	crotamiton	0.3081	PC3
MCF7	0.5374	lasalocid	0.3514	PC3
MCF7	0.5373	nortriptyline	0.6319	PC3
MCF7	0.5368	carbachol	0.5767	PC3
MCF7	0.5367	tolfenamic acid	0.7881	PC3
MCF7	0.5365	butein	0.5322	PC3
MCF7	0.5362	metanephrine	0.5563	PC3
MCF7	0.5356	aceclofenac	0.6158	PC3
MCF7	0.5343	convolamine	0.5945	PC3
MCF7	0.534	ramifenazone	0.6395	PC3
MCF7	0.5339	vitexin	0.3676	PC3
MCF7	0.5334	primaquine	0.5699	PC3
MCF7	0.5334	thioproperazine	0.5405	PC3
MCF7	0.5331	N-acetyl-L-aspartic acid	0.4157	PC3
MCF7	0.5315	alpha-ergocryptine	0.4418	PC3
MCF7	0.5311	lobelanidine	0.4811	PC3
MCF7	0.5311	chlorphenamine	0.8493	PC3
MCF7	0.5308	nordihydroguaiaretic acid	0.654	PC3
MCF7	0.5308	fosfosal	0.6166	PC3
MCF7	0.5308	phenazone	0.5143	PC3
MCF7	0.5304	ondansetron	0.4612	PC3
MCF7	0.53	benzamil	0.2524	PC3
MCF7	0.53	benzydamine	0.6412	PC3
MCF7	0.5299	SC-560	0.4597	PC3
MCF7	0.5299	methocarbamol	0.6404	PC3
MCF7	0.5291	pempidine	0.6408	PC3
MCF7	0.5285	loxapine	0.5203	PC3
MCF7	0.5282	benfluorex	0.7311	PC3
MCF7	0.5281	disulfiram	0.5654	PC3
MCF7	0.5273	digoxigenin	0.2037	PC3
MCF7	0.5271	eucatropine	0.7375	PC3
MCF7	0.527	raloxifene	0.5626	PC3
MCF7	0.5266	etacrynic acid	0.6413	PC3
MCF7	0.5266	sulfathiazole	0.5001	PC3
MCF7	0.5264	cyclic adenosine monophosphate	0.451	PC3
MCF7	0.5262	metrifonate	0.7617	PC3
MCF7	0.5262	lidoflazine	0.4996	PC3
MCF7	0.526	ciprofloxacin	0.5268	PC3
MCF7	0.5253	cefoxitin	0.5549	PC3
MCF7	0.5252	hydrastinine	0.5935	PC3
MCF7	0.5251	napelline	0.608	PC3
MCF7	0.5246	ofloxacin	0.543	PC3
MCF7	0.5245	clonidine	0.3722	PC3
MCF7	0.5244	trimethylcolchicinic acid	0.6106	PC3
MCF7	0.524	ergocalciferol	0.6883	PC3
MCF7	0.524	molsidomine	0.7368	PC3
MCF7	0.5234	PNU-0251126	0.3899	PC3
MCF7	0.5233	dicloxacillin	0.5251	PC3
MCF7	0.5223	valinomycin	0.5693	PC3
MCF7	0.5223	vorinostat	0.4721	PC3
MCF7	0.5221	fluvastatin	0.6082	PC3
MCF7	0.5218	corticosterone	0.584	PC3
MCF7	0.5217	papaverine	0.4685	PC3
MCF7	0.5215	lithocholic acid	0.4352	PC3
MCF7	0.5212	tolazoline	0.6659	PC3
MCF7	0.5211	norfloxacin	0.7038	PC3
MCF7	0.5209	ronidazole	0.6188	PC3
MCF7	0.5207	iopamidol	0.5758	PC3
MCF7	0.5206	semustine	0.5396	PC3
MCF7	0.5206	Prestwick-1100	0.5662	PC3
MCF7	0.5189	troglitazone	0.4766	PC3
MCF7	0.5187	capsaicin	0.7054	PC3
MCF7	0.5177	equilin	0.4982	PC3
MCF7	0.5177	clenbuterol	0.2889	PC3
MCF7	0.5175	SB-202190	0.7223	PC3
MCF7	0.5174	phenacetin	0.7391	PC3
MCF7	0.5167	sulfamerazine	0.3703	PC3
MCF7	0.5165	N6-methyladenosine	0.4597	PC3
MCF7	0.5163	vinburnine	0.3119	PC3
MCF7	0.5158	latamoxef	0.5974	PC3
MCF7	0.5157	ursodeoxycholic acid	0.6382	PC3
MCF7	0.5156	imatinib	0.3935	PC3
MCF7	0.5155	naftifine	0.3551	PC3
MCF7	0.5153	alvespimycin	0.5106	PC3
MCF7	0.5152	tyloxapol	0.7539	PC3
MCF7	0.5151	chlorphenesin	0.6082	PC3
MCF7	0.5143	isocarboxazid	0.4	PC3
MCF7	0.5141	ciclopirox	0.4433	PC3
MCF7	0.5141	physostigmine	0.3738	PC3
MCF7	0.5136	antazoline	0.5243	PC3
MCF7	0.513	phenylpropanolamine	0.4471	PC3
MCF7	0.5127	PNU-0230031	0.348	PC3
MCF7	0.5122	probenecid	0.531	PC3
MCF7	0.512	lobeline	0.4088	PC3
MCF7	0.5119	folic acid	0.3685	PC3
MCF7	0.5117	cinchocaine	0.6521	PC3
MCF7	0.5116	allantoin	0.5093	PC3
MCF7	0.5114	paclitaxel	0.7284	PC3
MCF7	0.5111	acetohexamide	0.7031	PC3
MCF7	0.5111	piretanide	0.3498	PC3
MCF7	0.5105	mephenesin	0.5086	PC3
MCF7	0.5104	etynodiol	0.4207	PC3
MCF7	0.5104	nabumetone	0.665	PC3
MCF7	0.5103	atracurium besilate	0.2791	PC3
MCF7	0.5102	famprofazone	0.7135	PC3
MCF7	0.5099	etifenin	0.6279	PC3
MCF7	0.5096	quipazine	0.4592	PC3
MCF7	0.5088	niclosamide	0.5382	PC3
MCF7	0.5078	ceforanide	0.5939	PC3
MCF7	0.5066	monastrol	0.6383	PC3
MCF7	0.5062	pentolonium	0.5246	PC3
MCF7	0.5061	Prestwick-984	0.6233	PC3
MCF7	0.5061	gibberellic acid	0.4708	PC3
MCF7	0.5061	urapidil	0.5561	PC3
MCF7	0.5056	oxymetazoline	0.5898	PC3
MCF7	0.5049	mifepristone	0.5464	PC3
MCF7	0.5047	6-benzylaminopurine	0.2928	PC3
MCF7	0.5046	Prestwick-967	0.4867	PC3
MCF7	0.5033	diphemanil metilsulfate	0.5685	PC3
MCF7	0.5031	meprylcaine	0.5502	PC3
MCF7	0.5028	sulfamethoxazole	0.7598	PC3
MCF7	0.5028	atovaquone	0.6539	PC3
MCF7	0.5025	ozagrel	0.9782	PC3
MCF7	0.5023	novobiocin	0.4855	PC3
MCF7	0.5023	fusidic acid	0.4687	PC3
MCF7	0.5015	chloropyrazine	0.4136	PC3
MCF7	0.5013	atractyloside	0.3272	PC3
MCF7	0.501	harman	0.5446	PC3
MCF7	0.501	tubocurarine chloride	0.6287	PC3
MCF7	0.5008	nilutamide	0.4362	PC3
MCF7	0.5006	chlorpromazine	0.4332	PC3
MCF7	0.5001	doxepin	0.6784	PC3
MCF7	0.4996	butamben	0.58	PC3
MCF7	0.4994	iobenguane	0.6812	PC3
MCF7	0.4993	SR-95639A	0.6274	PC3
MCF7	0.4992	ifosfamide	0.309	PC3
MCF7	0.4989	pipenzolate bromide	0.6099	PC3
MCF7	0.4984	metamizole sodium	0.8156	PC3
MCF7	0.4981	practolol	0.8002	PC3
MCF7	0.4972	fursultiamine	0.6636	PC3
MCF7	0.4963	clomifene	0.6435	PC3
MCF7	0.4963	dorzolamide	0.5344	PC3
MCF7	0.4961	amiloride	0.678	PC3
MCF7	0.4953	hydrochlorothiazide	0.5068	PC3
MCF7	0.4952	nipecotic acid	0.6687	PC3
MCF7	0.4945	etoposide	0.5607	PC3
MCF7	0.4942	sulfadoxine	0.6213	PC3
MCF7	0.494	chlorprothixene	0.696	PC3
MCF7	0.4937	clebopride	0.6017	PC3
MCF7	0.4928	retrorsine	0.5754	PC3
MCF7	0.4925	PF-00539745-00	0.3638	PC3
MCF7	0.4922	domperidone	0.2273	PC3
MCF7	0.4919	11-deoxy-16,16-dimethylprostaglandin E2	0.5401	PC3
MCF7	0.4916	telenzepine	0.6528	PC3
MCF7	0.4915	racecadotril	0.3897	PC3
MCF7	0.4915	rimexolone	0.6719	PC3
MCF7	0.4912	sulfinpyrazone	0.6288	PC3
MCF7	0.4909	rotenone	0.4786	PC3
MCF7	0.4906	doxylamine	0.4928	PC3
MCF7	0.4896	guaifenesin	0.5952	PC3
MCF7	0.4893	roxarsone	0.5737	PC3
MCF7	0.4884	amphotericin B	0.4494	PC3
MCF7	0.488	chloramphenicol	0.493	PC3
MCF7	0.4877	STOCK1N-28457	0.6373	PC3
MCF7	0.4875	fenspiride	0.65	PC3
MCF7	0.4862	quinidine	0.5364	PC3
MCF7	0.4862	pheneticillin	0.3231	PC3
MCF7	0.4859	dydrogesterone	0.4945	PC3
MCF7	0.4856	kaempferol	0.4719	PC3
MCF7	0.4849	dienestrol	0.5661	PC3
MCF7	0.4849	fludrocortisone	0.4989	PC3
MCF7	0.484	sulfasalazine	0.6008	PC3
MCF7	0.4838	prilocaine	0.3274	PC3
MCF7	0.4833	valproic acid	0.642	PC3
MCF7	0.4831	nisoxetine	0.5265	PC3
MCF7	0.4828	cefaclor	0.5286	PC3
MCF7	0.4828	atropine oxide	0.4925	PC3
MCF7	0.4827	tremorine	0.4696	PC3
MCF7	0.4826	15-delta prostaglandin J2	0.4984	PC3
MCF7	0.4823	prednisolone	0.6177	PC3
MCF7	0.4821	nitrendipine	0.5497	PC3
MCF7	0.4815	deptropine	0.6952	PC3
MCF7	0.481	minocycline	0.4852	PC3
MCF7	0.4809	oxolamine	0.4516	PC3
MCF7	0.4792	gossypol	0.2075	PC3
MCF7	0.4792	aconitine	0.3096	PC3
MCF7	0.4792	betonicine	0.2626	PC3
MCF7	0.4791	alclometasone	0.4522	PC3
MCF7	0.4779	perphenazine	0.287	PC3
MCF7	0.4766	acetylsalicylsalicylic acid	0.8165	PC3
MCF7	0.4766	tetracycline	0.507	PC3
MCF7	0.4763	raubasine	0.393	PC3
MCF7	0.4761	niridazole	0.709	PC3
MCF7	0.4756	dihydroergocristine	0.4396	PC3
MCF7	0.4754	imidurea	0.6894	PC3
MCF7	0.4749	16-phenyltetranorprostaglandin E2	0.4541	PC3
MCF7	0.4748	ciprofibrate	0.47	PC3
MCF7	0.4747	bemegride	0.75	PC3
MCF7	0.4745	florfenicol	0.6049	PC3
MCF7	0.4745	gliquidone	0.5927	PC3
MCF7	0.4738	dequalinium chloride	0.7399	PC3
MCF7	0.4733	hydrastine hydrochloride	0.5523	PC3
MCF7	0.4732	chloroquine	0.6932	PC3
MCF7	0.4728	chloropyramine	0.5359	PC3
MCF7	0.4722	guanadrel	0.4381	PC3
MCF7	0.4719	Prestwick-920	0.5247	PC3
MCF7	0.4717	alimemazine	0.5309	PC3
MCF7	0.4702	cinoxacin	0.6693	PC3
MCF7	0.4697	tiratricol	0.5139	PC3
MCF7	0.4686	diethylstilbestrol	0.3738	PC3
MCF7	0.4682	tetrandrine	0.4889	PC3
MCF7	0.4682	oxyphenbutazone	0.3673	PC3
MCF7	0.4679	remoxipride	0.6994	PC3
MCF7	0.4677	etamsylate	0.7412	PC3
MCF7	0.4672	ketoprofen	0.3475	PC3
MCF7	0.4668	terbutaline	0.3689	PC3
MCF7	0.4662	thapsigargin	0.4297	PC3
MCF7	0.4661	harpagoside	0.4468	PC3
MCF7	0.4658	cromoglicic acid	0.5572	PC3
MCF7	0.4657	wortmannin	0.4729	PC3
MCF7	0.4654	fenbendazole	0.3669	PC3
MCF7	0.4654	meclofenoxate	0.5874	PC3
MCF7	0.4652	myricetin	0.7228	PC3
MCF7	0.4652	denatonium benzoate	0.5024	PC3
MCF7	0.4645	enilconazole	0.5889	PC3
MCF7	0.4641	BAS-012416453	0.7391	PC3
MCF7	0.4637	trichostatin A	0.4034	PC3
MCF7	0.4631	coralyne	0.4405	PC3
MCF7	0.463	thiocolchicoside	0.6961	PC3
MCF7	0.4626	labetalol	0.3674	PC3
MCF7	0.4613	naphazoline	0.4871	PC3
MCF7	0.461	BCB000038	0.3612	PC3
MCF7	0.4607	scoulerine	0.4655	PC3
MCF7	0.4607	probucol	0.318	PC3
MCF7	0.4599	pilocarpine	0.5666	PC3
MCF7	0.4584	Prestwick-1082	0.4053	PC3
MCF7	0.4584	meglumine	0.64	PC3
MCF7	0.4584	pronetalol	0.6206	PC3
MCF7	0.4574	triprolidine	0.4827	PC3
MCF7	0.4563	alfadolone	0.4906	PC3
MCF7	0.4558	tiaprofenic acid	0.7244	PC3
MCF7	0.4558	4-hydroxyphenazone	0.537	PC3
MCF7	0.455	dimenhydrinate	0.544	PC3
MCF7	0.4545	Prestwick-857	0.4769	PC3
MCF7	0.4526	lactobionic acid	0.5599	PC3
MCF7	0.4524	hesperetin	0.5089	PC3
MCF7	0.4524	dihydroergotamine	0.605	PC3
MCF7	0.4521	buspirone	0.4842	PC3
MCF7	0.4519	harmol	0.5626	PC3
MCF7	0.4512	metaraminol	0.6975	PC3
MCF7	0.451	bergenin	0.5252	PC3
MCF7	0.4504	metrizamide	0.7	PC3
MCF7	0.4477	pinacidil	0.6068	PC3
MCF7	0.4474	dapsone	0.7072	PC3
MCF7	0.4473	bromocriptine	0.6523	PC3
MCF7	0.4471	CP-944629	0.3809	PC3
MCF7	0.4463	acebutolol	0.4905	PC3
MCF7	0.4463	CP-690334-01	0.3483	PC3
MCF7	0.4455	CP-645525-01	0.4696	PC3
MCF7	0.4455	benserazide	0.5738	PC3
MCF7	0.4452	IC-86621	0.4711	PC3
MCF7	0.445	sulfadiazine	0.7127	PC3
MCF7	0.4446	erythromycin	0.5388	PC3
MCF7	0.444	2-aminobenzenesulfonamide	0.242	PC3
MCF7	0.444	nimesulide	0.5594	PC3
MCF7	0.4432	miconazole	0.6242	PC3
MCF7	0.4427	oxantel	0.6072	PC3
MCF7	0.4425	levomepromazine	0.29	PC3
MCF7	0.4415	pyrantel	0.6553	PC3
MCF7	0.4411	zidovudine	0.4683	PC3
MCF7	0.4411	acenocoumarol	0.4394	PC3
MCF7	0.441	nicardipine	0.6426	PC3
MCF7	0.441	nitrofural	0.5197	PC3
MCF7	0.4407	chenodeoxycholic acid	0.3953	PC3
MCF7	0.4407	netilmicin	0.5492	PC3
MCF7	0.4407	cytisine	0.4262	PC3
MCF7	0.44	AG-013608	0.5648	PC3
MCF7	0.44	Prestwick-1083	0.3794	PC3
MCF7	0.4396	piribedil	0.7086	PC3
MCF7	0.4386	mestranol	0.4837	PC3
MCF7	0.4378	naftopidil	0.6038	PC3
MCF7	0.4377	hexetidine	0.2352	PC3
MCF7	0.4374	promazine	0.5532	PC3
MCF7	0.4372	profenamine	0.5491	PC3
MCF7	0.4354	dioxybenzone	0.3331	PC3
MCF7	0.4354	indapamide	0.8011	PC3
MCF7	0.4348	adrenosterone	0.5963	PC3
MCF7	0.4344	picrotoxinin	0.4375	PC3
MCF7	0.4341	fluoxetine	0.5329	PC3
MCF7	0.4341	clidinium bromide	0.3652	PC3
MCF7	0.4336	serotonin	0.3095	PC3
MCF7	0.4331	thiamphenicol	0.3885	PC3
MCF7	0.4325	celecoxib	0.2888	PC3
MCF7	0.4317	flavoxate	0.7007	PC3
MCF7	0.431	Prestwick-1103	0.3023	PC3
MCF7	0.431	dehydrocholic acid	0.3092	PC3
MCF7	0.4305	Prestwick-675	0.4866	PC3
MCF7	0.4304	picotamide	0.6247	PC3
MCF7	0.4301	ornidazole	0.6762	PC3
MCF7	0.4298	alverine	0.6271	PC3
MCF7	0.4295	nifenazone	0.4477	PC3
MCF7	0.4276	clofazimine	0.3675	PC3
MCF7	0.4262	glimepiride	0.5856	PC3
MCF7	0.4256	harmaline	0.5405	PC3
MCF7	0.4251	isoconazole	0.6517	PC3
MCF7	0.4248	ketorolac	0.7053	PC3
MCF7	0.424	aminophylline	0.6122	PC3
MCF7	0.4236	lansoprazole	0.8214	PC3
MCF7	0.4226	mexiletine	0.4707	PC3
MCF7	0.4223	terazosin	0.4573	PC3
MCF7	0.4217	cefalonium	0.4316	PC3
MCF7	0.4212	calycanthine	0.3959	PC3
MCF7	0.4201	sulfamethoxypyridazine	0.6363	PC3
MCF7	0.4199	tribenoside	0.5905	PC3
MCF7	0.4199	isoflupredone	0.1889	PC3
MCF7	0.4195	pentamidine	0.5287	PC3
MCF7	0.4194	butacaine	0.4745	PC3
MCF7	0.4193	apramycin	0.6951	PC3
MCF7	0.4192	adiphenine	0.2936	PC3
MCF7	0.4186	brinzolamide	0.649	PC3
MCF7	0.4177	sparteine	0.5974	PC3
MCF7	0.417	mesalazine	0.5303	PC3
MCF7	0.4156	(+/-)-catechin	0.4588	PC3
MCF7	0.4152	tolazamide	0.424	PC3
MCF7	0.4133	chlorpropamide	0.6145	PC3
MCF7	0.4122	progesterone	0.5949	PC3
MCF7	0.4119	ascorbic acid	0.5436	PC3
MCF7	0.4119	diazoxide	0.4733	PC3
MCF7	0.41	verapamil	0.563	PC3
MCF7	0.4091	lycorine	0.601	PC3
MCF7	0.409	azacyclonol	0.5475	PC3
MCF7	0.4086	oleandomycin	0.5813	PC3
MCF7	0.4082	debrisoquine	0.4234	PC3
MCF7	0.4074	anisomycin	0.5111	PC3
MCF7	0.4072	5155877	0.4952	PC3
MCF7	0.4069	(+)-chelidonine	0.3115	PC3
MCF7	0.4062	canadine	0.3708	PC3
MCF7	0.4062	levobunolol	0.3261	PC3
MCF7	0.406	digitoxigenin	0.4906	PC3
MCF7	0.406	decamethonium bromide	0.6264	PC3
MCF7	0.4059	hemicholinium	0.4316	PC3
MCF7	0.4055	leflunomide	0.5378	PC3
MCF7	0.4052	hexylcaine	0.5959	PC3
MCF7	0.405	famotidine	0.697	PC3
MCF7	0.4047	naloxone	0.668	PC3
MCF7	0.4042	sulfaphenazole	0.8816	PC3
MCF7	0.4034	aciclovir	0.206	PC3
MCF7	0.4032	iproniazid	0.4411	PC3
MCF7	0.4029	SR-95531	0.5216	PC3
MCF7	0.4028	talampicillin	0.5821	PC3
MCF7	0.4027	altizide	0.4808	PC3
MCF7	0.4024	trimethadione	0.602	PC3
MCF7	0.4022	cephaeline	0.4264	PC3
MCF7	0.4021	cefazolin	0.6764	PC3
MCF7	0.4015	eticlopride	0.2638	PC3
MCF7	0.4015	citalopram	0.4484	PC3
MCF7	0.4014	betulinic acid	0.5692	PC3
MCF7	0.3997	AG-012559	0.5834	PC3
MCF7	0.3995	butirosin	0.5961	PC3
MCF7	0.3985	flecainide	0.2965	PC3
MCF7	0.3975	bupivacaine	0.5738	PC3
MCF7	0.3973	dyclonine	0.6045	PC3
MCF7	0.3972	triflupromazine	0.4951	PC3
MCF7	0.3967	cefotaxime	0.4284	PC3
MCF7	0.3965	diprophylline	0.3824	PC3
MCF7	0.3961	cefotetan	0.4941	PC3
MCF7	0.3953	bretylium tosilate	0.6477	PC3
MCF7	0.3941	mefenamic acid	0.3001	PC3
MCF7	0.394	iopanoic acid	0.6544	PC3
MCF7	0.3938	clopamide	0.5756	PC3
MCF7	0.3933	tracazolate	0.6794	PC3
MCF7	0.3926	flumequine	0.6644	PC3
MCF7	0.3921	sulfadimethoxine	0.2823	PC3
MCF7	0.3918	phensuximide	0.5228	PC3
MCF7	0.3917	amikacin	0.4424	PC3
MCF7	0.3916	dantrolene	0.297	PC3
MCF7	0.3915	neostigmine bromide	0.6991	PC3
MCF7	0.3912	diphenylpyraline	0.1774	PC3
MCF7	0.3904	piperacillin	0.4188	PC3
MCF7	0.3903	methyldopa	0.1978	PC3
MCF7	0.3898	SC-19220	0.6811	PC3
MCF7	0.3887	PNU-0293363	0.4961	PC3
MCF7	0.3885	triamterene	0.5138	PC3
MCF7	0.3863	tolbutamide	0.7044	PC3
MCF7	0.3859	azapropazone	0.2818	PC3
MCF7	0.3858	salsolinol	0.6463	PC3
MCF7	0.3857	pepstatin	0.5026	PC3
MCF7	0.3855	iohexol	0.1358	PC3
MCF7	0.3841	5194442	0.5704	PC3
MCF7	0.3838	foliosidine	0.5944	PC3
MCF7	0.3829	pindolol	0.3106	PC3
MCF7	0.3826	heptaminol	0.2196	PC3
MCF7	0.3825	rilmenidine	0.4194	PC3
MCF7	0.3825	midodrine	0.3409	PC3
MCF7	0.3823	pralidoxime	0.511	PC3
MCF7	0.382	cefadroxil	0.6456	PC3
MCF7	0.3819	dobutamine	0.5673	PC3
MCF7	0.3817	ampicillin	0.5747	PC3
MCF7	0.3812	tridihexethyl	0.5271	PC3
MCF7	0.3811	3-hydroxy-DL-kynurenine	0.1675	PC3
MCF7	0.3807	streptomycin	0.4578	PC3
MCF7	0.3802	solanine	0.5331	PC3
MCF7	0.3798	memantine	0.3366	PC3
MCF7	0.3797	aminohippuric acid	0.6236	PC3
MCF7	0.3793	etiocholanolone	0.1536	PC3
MCF7	0.3773	sisomicin	0.4126	PC3
MCF7	0.3751	calcium folinate	0.4643	PC3
MCF7	0.3743	bisoprolol	0.47	PC3
MCF7	0.3741	thioperamide	0.267	PC3
MCF7	0.374	oxybenzone	0.3672	PC3
MCF7	0.374	iopromide	0.268	PC3
MCF7	0.3735	captopril	0.4726	PC3
MCF7	0.3732	mebhydrolin	0.4139	PC3
MCF7	0.3727	baclofen	0.5531	PC3
MCF7	0.3718	hydroxyachillin	0.5317	PC3
MCF7	0.3716	2,6-dimethylpiperidine	0.6446	PC3
MCF7	0.3701	tacrine	0.5903	PC3
MCF7	0.3699	melatonin	0.7531	PC3
MCF7	0.3695	rifabutin	0.6352	PC3
MCF7	0.3688	isradipine	0.6063	PC3
MCF7	0.3683	naringenin	0.4577	PC3
MCF7	0.3681	propidium iodide	0.3587	PC3
MCF7	0.3679	mafenide	0.5035	PC3
MCF7	0.3675	gelsemine	0.3122	PC3
MCF7	0.3665	gentamicin	0.3527	PC3
MCF7	0.3654	succinylsulfathiazole	0.4044	PC3
MCF7	0.3653	diclofenamide	0.5753	PC3
MCF7	0.3649	myosmine	0.2151	PC3
MCF7	0.3646	velnacrine	0.5463	PC3
MCF7	0.3644	vanoxerine	0.1734	PC3
MCF7	0.3643	PHA-00745360	0.3554	PC3
MCF7	0.3641	demecarium bromide	0.4403	PC3
MCF7	0.3625	mebeverine	0.3664	PC3
MCF7	0.3624	ticlopidine	0.4941	PC3
MCF7	0.3618	bambuterol	0.4604	PC3
MCF7	0.3616	carmustine	0.5832	PC3
MCF7	0.3615	cefepime	0.4031	PC3
MCF7	0.3614	levodopa	0.615	PC3
MCF7	0.3607	estrone	0.7075	PC3
MCF7	0.3606	mefexamide	0.3933	PC3
MCF7	0.3605	cefotiam	0.4669	PC3
MCF7	0.3604	tiletamine	0.4052	PC3
MCF7	0.3601	dimethadione	0.5408	PC3
MCF7	0.3594	R-atenolol	0.6208	PC3
MCF7	0.3592	oxamniquine	0.5699	PC3
MCF7	0.3586	meptazinol	0.589	PC3
MCF7	0.3575	letrozole	0.3993	PC3
MCF7	0.3561	viomycin	0.2683	PC3
MCF7	0.355	co-dergocrine mesilate	0.3882	PC3
MCF7	0.3548	diphenhydramine	0.2119	PC3
MCF7	0.3541	hesperidin	0.6751	PC3
MCF7	0.3538	dicycloverine	0.4914	PC3
MCF7	0.3534	clozapine	0.5455	PC3
MCF7	0.353	noscapine	0.6893	PC3
MCF7	0.3527	phenazopyridine	0.5245	PC3
MCF7	0.3526	pramocaine	0.4998	PC3
MCF7	0.3522	loracarbef	0.7068	PC3
MCF7	0.3512	naproxen	0.6712	PC3
MCF7	0.3504	pheniramine	0.6429	PC3
MCF7	0.3503	khellin	0.3342	PC3
MCF7	0.3499	nifurtimox	0.6094	PC3
MCF7	0.3484	guanabenz	0.1594	PC3
MCF7	0.3466	cefixime	0.7838	PC3
MCF7	0.3465	cloxacillin	0.4523	PC3
MCF7	0.3452	nystatin	0.3837	PC3
MCF7	0.3438	nadolol	0.3053	PC3
MCF7	0.3438	karakoline	0.4394	PC3
MCF7	0.3434	isometheptene	0.3185	PC3
MCF7	0.3432	drofenine	0.6546	PC3
MCF7	0.3424	scopolamine	0.4851	PC3
MCF7	0.3418	maprotiline	0.5868	PC3
MCF7	0.3406	vincamine	0.4733	PC3
MCF7	0.339	alpha-yohimbine	0.3588	PC3
MCF7	0.3386	sulfapyridine	0.4525	PC3
MCF7	0.3367	ampyrone	0.5546	PC3
MCF7	0.3366	chlorhexidine	0.3921	PC3
MCF7	0.3363	molindone	0.5446	PC3
MCF7	0.336	edrophonium chloride	0.6096	PC3
MCF7	0.3358	ramipril	0.5037	PC3
MCF7	0.3343	lovastatin	0.4338	PC3
MCF7	0.3342	chlormezanone	0.4487	PC3
MCF7	0.3334	metitepine	0.4413	PC3
MCF7	0.3329	Gly-His-Lys	0.3717	PC3
MCF7	0.3313	pirenperone	0.2657	PC3
MCF7	0.3271	harmalol	0.3658	PC3
MCF7	0.3265	isoxsuprine	0.5526	PC3
MCF7	0.3263	acemetacin	0.3644	PC3
MCF7	0.3258	vinblastine	0.2736	PC3
MCF7	0.3255	tranexamic acid	0.3997	PC3
MCF7	0.3247	tocainide	0.3208	PC3
MCF7	0.3245	7-aminocephalosporanic acid	0.618	PC3
MCF7	0.3244	methoxsalen	0.6328	PC3
MCF7	0.3234	BCB000039	0.6465	PC3
MCF7	0.3224	diloxanide	0.6226	PC3
MCF7	0.3211	metixene	0.5014	PC3
MCF7	0.3211	moroxydine	0.8719	PC3
MCF7	0.3206	lomefloxacin	0.4484	PC3
MCF7	0.3202	benzbromarone	0.55	PC3
MCF7	0.3198	ketotifen	0.438	PC3
MCF7	0.3195	aztreonam	0.5887	PC3
MCF7	0.3168	prednisone	0.5528	PC3
MCF7	0.3164	sodium phenylbutyrate	0.3989	PC3
MCF7	0.315	methoxamine	0.4343	PC3
MCF7	0.3149	Prestwick-1080	0.5912	PC3
MCF7	0.3148	vancomycin	0.2039	PC3
MCF7	0.3127	hydroquinine	0.3671	PC3
MCF7	0.3124	ribavirin	0.3443	PC3
MCF7	0.312	pyrithyldione	0.3021	PC3
MCF7	0.3115	zuclopenthixol	0.5668	PC3
MCF7	0.3101	fasudil	0.6996	PC3
MCF7	0.3094	methyldopate	0.2889	PC3
MCF7	0.3092	dl-alpha tocopherol	0.7184	PC3
MCF7	0.3087	metolazone	0.5746	PC3
MCF7	0.308	dizocilpine	0.6506	PC3
MCF7	0.3073	homosalate	0.7289	PC3
MCF7	0.3069	tropine	0.4248	PC3
MCF7	0.3062	yohimbic acid	0.5019	PC3
MCF7	0.3058	ambroxol	0.5494	PC3
MCF7	0.3055	chlortalidone	0.2746	PC3
MCF7	0.3035	naftidrofuryl	0.721	PC3
MCF7	0.3014	palmatine	0.621	PC3
MCF7	0.3007	copper sulfate	0.6907	PC3
MCF7	0.3	arecoline	0.223	PC3
MCF7	0.2975	cefoperazone	0.2439	PC3
MCF7	0.2974	CP-863187	0.6278	PC3
MCF7	0.2971	dinoprostone	0.4271	PC3
MCF7	0.2965	oxedrine	0.5677	PC3
MCF7	0.2922	colistin	0.5321	PC3
MCF7	0.29	meclofenamic acid	0.3887	PC3
MCF7	0.2897	prasterone	0.5565	PC3
MCF7	0.2893	podophyllotoxin	0.3633	PC3
MCF7	0.289	benfotiamine	0.8012	PC3
MCF7	0.2885	S-propranolol	0.6268	PC3
MCF7	0.2884	nizatidine	0.5737	PC3
MCF7	0.2882	bumetanide	0.5035	PC3
MCF7	0.2869	minoxidil	0.9519	PC3
MCF7	0.2854	homatropine	0.5994	PC3
MCF7	0.2853	sulfamonomethoxine	0.364	PC3
MCF7	0.2853	yohimbine	0.6051	PC3
MCF7	0.2847	SB-203580	0.7089	PC3
MCF7	0.2842	cyanocobalamin	0.711	PC3
MCF7	0.2826	stachydrine	0.7214	PC3
MCF7	0.2825	mephenytoin	0.452	PC3
MCF7	0.2819	trihexyphenidyl	0.3656	PC3
MCF7	0.2812	etilefrine	0.3569	PC3
MCF7	0.2802	hydroxyzine	0.5808	PC3
MCF7	0.2795	mometasone	0.6206	PC3
MCF7	0.2755	paroxetine	0.4064	PC3
MCF7	0.2739	spiradoline	0.5233	PC3
MCF7	0.2715	isoniazid	0.4025	PC3
MCF7	0.2707	clorsulon	0.4436	PC3
MCF7	0.2678	brompheniramine	0.3892	PC3
MCF7	0.2672	cimetidine	0.7123	PC3
MCF7	0.2663	zardaverine	0.4764	PC3
MCF7	0.2641	diethylcarbamazine	0.4793	PC3
MCF7	0.2632	desoxycortone	0.5012	PC3
MCF7	0.2618	vigabatrin	0.4	PC3
MCF7	0.2615	lynestrenol	0.4946	PC3
MCF7	0.2605	sulmazole	0.5195	PC3
MCF7	0.259	3-acetamidocoumarin	0.2832	PC3
MCF7	0.2571	trimethobenzamide	0.4799	PC3
MCF7	0.2561	josamycin	0.3281	PC3
MCF7	0.2552	N-acetylmuramic acid	0.5092	PC3
MCF7	0.253	gabexate	0.4999	PC3
MCF7	0.253	tolnaftate	0.5688	PC3
MCF7	0.2521	finasteride	0.338	PC3
MCF7	0.2521	zalcitabine	0.8495	PC3
MCF7	0.252	adenosine phosphate	0.2763	PC3
MCF7	0.2475	furazolidone	0.5299	PC3
MCF7	0.2449	pentoxifylline	0.3463	PC3
MCF7	0.2448	Prestwick-692	0.2301	PC3
MCF7	0.242	cinchonine	0.4438	PC3
MCF7	0.2409	primidone	0.5181	PC3
MCF7	0.2399	fluticasone	0.5049	PC3
MCF7	0.2382	Prestwick-642	0.5108	PC3
MCF7	0.2364	carteolol	0.502	PC3
MCF7	0.2351	propantheline bromide	0.5436	PC3
MCF7	0.235	dinoprost	0.4458	PC3
MCF7	0.2327	benzocaine	0.452	PC3
MCF7	0.23	nimodipine	0.2783	PC3
MCF7	0.2234	L-methionine sulfoximine	0.6145	PC3
MCF7	0.2215	metronidazole	0.3245	PC3
MCF7	0.2187	ethionamide	0.4542	PC3
MCF7	0.2183	metoprolol	0.2763	PC3
MCF7	0.2168	Prestwick-691	0.3479	PC3
MCF7	0.2162	amylocaine	0.6227	PC3
MCF7	0.2123	bacampicillin	0.6925	PC3
MCF7	0.2103	metampicillin	0.3133	PC3
MCF7	0.2085	timolol	0.1888	PC3
MCF7	0.2041	pivmecillinam	0.5492	PC3
MCF7	0.2013	tenoxicam	0.3756	PC3
MCF7	0.1986	thiamazole	0.4344	PC3
MCF7	0.1882	phentolamine	0.5075	PC3
MCF7	0.1877	diflunisal	0.5839	PC3
MCF7	0.1872	glipizide	0.6309	PC3
MCF7	0.187	benzathine benzylpenicillin	0.2642	PC3
MCF7	0.1832	alprostadil	0.4255	PC3
MCF7	0.1775	lidocaine	0.5076	PC3
MCF7	0.1713	chlorogenic acid	0.2977	PC3
MCF7	0.1709	biperiden	0.2099	PC3
MCF7	0.1597	amantadine	0.3743	PC3
MCF7	0.158	levopropoxyphene	0.6756	PC3
MCF7	0.1574	CP-320650-01	0.3695	PC3
MCF7	0.139	lisuride	0.3337	PC3
MCF7	0.136	felbinac	0.1363	PC3

## Sheet: Figure 1C
Gene.symbol	log2(fold change)	-log10(Pvalue)
CEL	5.11	4.44612
GDF15	4.8	3.58553
DUSP6	4.59	2.63263
LUM	4.45	2.80382
CGA	4.35	4.4045
TP53I3	4.26	4.34008
ITGA2B	4.13	3.69037
LIF	4.07	3.78861
FOSL2	4.07	2.07633
BLNK	4.05	1.45417
CORIN	3.9	2.59565
FMO3	3.87	3.10122
DNAJC15	3.84	4.14509
MAB21L2	3.78	1.79265
ACHE	3.77	3.07993
PHF3	3.74	2.23329
FDXR	3.74	4.2161
TFPI2	3.72	1.42475
PRLR	3.72	2.71874
TDO2	3.7	2.13756
PLK2	3.7	3.75178
LOC100996756	3.7	3.44843
EGF	3.66	3.29766
GIT2	3.59	3.88107
TRIM3	3.53	3.11753
TLR3	3.52	2.7717
COL17A1	3.5	3.49675
CRTAM	3.49	2.67629
NLGN4Y	3.47	2.7434
RCVRN	3.46	2.90812
IFIH1	3.43	2.48604
TAPT1	3.42	1.22616
SMPD1	3.42	2.93746
TEX14	3.41	1.81532
CRHR2	3.37	2.44418
BIK	3.35	2.15176
ANK1	3.35	3.35853
ANK1	3.34	2.63994
NGFR	3.32	3.23092
TNFSF10	3.31	2.52764
HIST1H2AH///HIST1H2AG///HIST1H2AM///HIST1H2AL///HIST1H2AK///HIST1H2AI	3.29	3.27597
BMP4	3.29	3.49107
BTF3P11	3.27	2.49924
SGK1	3.25	3.24626
SKIL	3.23	2.78691
MED6	3.23	2.39068
PCYT1B	3.21	3.013
FCAR	3.21	2.32434
PBXIP1	3.2	3.27221
CEACAM7	3.2	3.727
ACTA2	3.16	3.77443
APOE	3.15	3.93629
MAP4K1	3.12	1.55712
IL13RA2	3.12	3.41296
COL4A3	3.12	2.29704
IFITM3	3.11	2.82429
TDRD12	3.1	3.68424
HIST1H2AM	3.08	3.2171
MERTK	3.07	3.40716
RNFT1	3.06	0.931032
RAD23B	3.06	1.79399
DDB2	3.06	3.43604
SMG7-AS1	3.05	3.10034
GSN	3.05	2.69767
MSTN	3.04	1.35144
IGFBP3	3.02	1.73731
CFH	3.02	1.81935
CDKN1A	3.02	3.81844
WNT6	3.01	2.97584
FOXD4L1///FOXD4	3	3.26672
MINK1	2.99	3.08328
UNKL	2.98	2.35865
PROC	2.98	2.09185
NRXN1	2.98	3.60258
MAP3K12	2.98	1.97486
PCNX1	2.97	1.67031
MIR612///NEAT1	2.97	2.88556
LPO	2.97	3.5376
LOC101928718///FAM212B	2.97	2.63772
SECTM1	2.96	1.87741
DNAJB5	2.95	2.90319
YTHDC1	2.94	0.676319
PPL	2.94	2.83452
NTS	2.94	2.51638
MAGEB3	2.94	1.5144
HIST1H2BO	2.94	3.12113
TGM2	2.93	2.64687
PIDD1	2.93	3.59346
MCTP1	2.93	1.48268
ABI3BP	2.92	3.64801
ALOX12	2.91	2.72802
FAXDC2	2.9	3.75622
CCR6	2.89	2.203
NHLH2	2.88	2.86085
OSBPL7	2.86	2.32426
GPRC5A	2.86	3.58004
SLC2A3	2.85	2.25513
SCN3A	2.85	1.66906
ALDH1A1	2.85	1.6321
USP49	2.83	1.23096
NFIB	2.82	1.5908
HEPH	2.82	3.82565
GPRC5A	2.82	3.767
ZNF639	2.81	2.21842
PPFIA4	2.81	2.22561
PIGC	2.8	3.42632
MYOF	2.8	1.85885
IZUMO4	2.8	2.19602
PALMD	2.79	3.01166
MVP	2.79	2.70075
CRIP2	2.79	3.48386
ATRIP///TREX1	2.79	2.0718
NAT2	2.78	3.35635
L3MBTL1	2.78	3.22019
CRY2	2.78	1.31662
HIST1H2BC///HIST1H2BI///HIST1H2BE///HIST1H2BF///HIST1H2BG	2.77	1.51742
CCDC134	2.77	2.10112
IGLC1	2.76	2.21022
CFDP1	2.76	1.09374
TNXB///TNXA	2.75	2.71354
PIDD1	2.75	2.31909
PLA2R1	2.74	1.41233
ZMAT3	2.73	3.35863
ST3GAL6	2.73	1.03742
SOX2	2.73	2.62812
TTC9	2.72	1.98495
RRN3P1	2.72	1.6436
HAP1	2.72	1.8553
ERAP2	2.72	3.36663
ASIP	2.72	2.78368
IGFBP7	2.71	3.35655
DNASE1	2.71	1.68509
ABHD8	2.7	2.22199
LDB3	2.69	1.93507
AKAP1	2.69	3.41499
USH2A	2.68	0.868372
STAT1	2.68	3.24154
RHD///RHCE	2.68	2.89963
MIR6872///SEMA3B	2.68	2.77624
IL20RA	2.68	2.26752
ZNF814	2.67	1.30878
THPO	2.67	1.30815
KLRC4	2.67	1.35202
PTHLH	2.66	1.11488
USP2	2.65	2.44855
UPK3B	2.65	1.25768
HIST1H2BB	2.65	2.79054
FGFR1	2.65	2.01282
PLEKHB1	2.64	3.116
LOC101930416///LOC101929792///LOC100996724///PDE4DIP	2.63	2.2645
AMBN	2.62	2.54307
NR4A2	2.61	2.27539
GRAMD3	2.61	0.828563
ARMCX1	2.61	1.60201
ZNF287	2.6	2.64865
S100A2	2.6	2.44779
CTGF	2.6	2.18837
TNXB///TNXA	2.59	2.94688
JADE2	2.59	1.79311
IDUA	2.59	2.99736
PRRG2	2.58	1.07266
GAL3ST4	2.58	3.14746
SEMA3D	2.56	0.667026
PAMR1	2.55	1.52747
PSG11///PSG3	2.54	2.76726
ATXN8OS	2.54	2.06761
ZNF780B	2.52	0.733456
POPDC2	2.52	2.7521
ENC1	2.51	0.940559
CD24	2.51	2.18482
PMEL	2.5	2.7743
LTB4R	2.5	2.37178
TSPAN8	2.49	2.721
RPRM	2.49	3.16787
NFATC1	2.49	1.21193
CA4	2.49	2.51887
SERPINB8	2.48	3.20204
JMJD6	2.48	1.54857
ITIH4	2.48	1.40484
SPTLC3	2.47	0.998498
HEXIM1	2.47	3.57873
FILIP1L	2.47	3.08381
TFPI2	2.46	2.10095
MIR22///MIR22HG	2.46	1.73106
HIST1H1D	2.46	1.76756
HBD	2.46	0.816857
FUT9	2.45	1.44852
CD24	2.45	1.14106
GRIP2	2.44	3.00758
TNS2	2.43	1.45284
TNFRSF10D	2.43	2.68119
SULT2A1	2.43	0.946493
IGFBP3	2.43	3.03844
C8A	2.43	1.29464
TRIM33	2.42	3.22012
SAGE1	2.42	2.19955
OR7A17	2.42	2.74388
NFKB2	2.42	1.98719
EDA2R	2.42	1.562
BTN3A3	2.42	2.06153
ANKS1B	2.42	1.80199
TPP1	2.41	2.24454
GATM	2.41	0.897236
HIST1H2BJ///HIST1H2BG	2.4	2.91233
CCNK	2.4	1.26134
C11orf1	2.4	1.94858
AICDA	2.4	0.636587
MIR3916	2.39	1.19804
MDM2	2.39	2.50173
HIST1H3F///HIST1H3B///HIST1H3H///HIST1H3J///HIST1H3G///HIST1H3I///HIST1H3E///HIST1H3C///HIST1H3D///HIST1H3A///HIST1H2AD	2.39	1.01079
EIF1AY	2.39	2.35359
2021-09-04	2.39	1.73166
SMAD5-AS1	2.37	0.701622
RFPL2	2.37	1.11563
PHLDA1	2.37	1.84594
IL15	2.37	2.93315
HIST1H2BJ///HIST1H2BG	2.37	0.642618
AMPD1	2.37	0.781358
NDUFA5	2.36	2.31267
HOXC5	2.36	2.08906
GLS2	2.36	2.52185
APOBEC3A_B///APOBEC3A	2.36	1.41384
SLC28A2	2.35	1.91769
HIST1H3D///HIST1H2AD	2.35	1.23641
ZSWIM8	2.34	3.45643
TNXB///TNXA	2.34	1.66961
FST	2.34	1.9466
ADCY1	2.34	1.58539
PTGER4	2.33	0.789356
RAP2B	2.32	2.63659
ANK1	2.32	1.7658
PDE4B	2.31	0.918362
MSX2	2.31	3.11036
DTX3	2.31	2.00087
CD22	2.31	2.82892
ADD2	2.31	1.05844
NR4A2	2.3	1.92905
DOK4	2.3	1.94925
RHD///RHCE	2.29	2.12131
PML	2.29	2.9242
MYO7A	2.29	2.46092
GPR107	2.29	2.96035
FOSL1	2.29	3.42736
IL17A	2.28	0.907401
DACT1	2.28	2.79228
ARID1A	2.28	2.87432
ADH6	2.28	1.00887
ZNF682	2.27	0.952339
HGD	2.27	2.60781
FAM198B	2.27	0.905843
BTG2	2.27	3.19145
ZNF41	2.26	0.69949
TPM2	2.26	2.9675
SULT2A1	2.26	1.38158
HIST1H3F///HIST1H3B///HIST1H3H///HIST1H3J///HIST1H3G///HIST1H3I///HIST1H3E///HIST1H3C///HIST1H3D///HIST1H3A	2.26	2.28591
HIST1H2AC	2.26	2.69851
GYPE	2.26	1.01073
EMC3	2.26	1.0815
FLJ13224	2.25	1.99479
PML	2.24	1.14158
PHF1	2.24	2.02856
TRIM22	2.23	0.877942
TMEM63A	2.23	1.50819
EGR2	2.23	2.22875
SNRK	2.22	0.961919
GPNMB	2.22	3.07557
CEACAM1	2.22	2.48138
BLOC1S1-RDH5///RDH5	2.22	2.83259
MAPKBP1	2.21	1.09018
HCRTR2	2.21	1.38053
COL1A1	2.21	3.22636
BMP5	2.21	3.41072
ACPP	2.21	1.45461
SCN3B	2.2	2.78378
KCNA10	2.2	2.86538
HAP1	2.2	2.06914
FAM65A	2.2	1.30341
SP100	2.19	0.971906
PYGB	2.19	1.06166
RHBDL1	2.18	2.51271
POLR2A	2.18	1.25514
HIST1H2BD	2.18	3.36301
ATRIP///TREX1	2.18	1.06175
SLC37A1	2.17	0.834108
RENBP	2.17	1.84951
POLD4	2.17	2.20184
LOC102724788///PRODH	2.17	1.98359
H2BFS	2.17	2.54407
EPHA3	2.17	0.599788
ENC1	2.17	3.06819
ZBTB40	2.16	1.94509
NGLY1	2.16	2.49096
MIS18BP1	2.16	1.27881
MAP3K6	2.16	3.0248
FASTKD2	2.16	1.36201
CLIC1P1	2.16	2.17346
CFHR4	2.16	2.92537
C2CD2L	2.16	2.23284
TRPM1	2.14	2.92632
SLC14A1	2.14	1.02358
NEDD9	2.14	3.04513
MSX2	2.14	3.28701
MIR8085///BCL3	2.14	0.996173
FABP7	2.14	0.825656
CTNNA2	2.14	2.95971
MPZ	2.13	1.66427
GRIA3	2.13	1.34248
CT62	2.13	1.71052
CENPF	2.13	1.37859
OPTN	2.12	3.11098
MARK2	2.12	3.28517
LYPD1	2.12	3.0175
ESR1	2.12	2.20038
BAX	2.12	2.83511
RAI2	2.11	1.94473
IL17RC	2.11	2.32161
DR1	2.11	1.82206
ANXA1	2.11	2.45837
VILL	2.1	2.75434
TCIRG1	2.1	2.18002
PLXNB2	2.1	2.86094
MROH7	2.1	1.33172
MAOA	2.1	2.27641
FOXD3	2.1	1.23141
DOC2A	2.1	1.84481
ARC	2.1	2.16128
IL10	2.09	0.970922
GAD1	2.09	1.40774
CNGB1	2.09	1.11062
ARSA	2.09	2.54256
ZCCHC11	2.08	0.850996
WSB1	2.08	3.02868
SLC7A8	2.08	1.48894
NAT6	2.08	1.16401
LIPG	2.08	1.00395
ITGA7	2.08	2.5375
ZNF79	2.07	0.924188
RNF19B	2.07	2.6752
RNASE3	2.07	1.72822
NPR2	2.07	1.9772
MYOZ2	2.07	1.66859
ITGA2B	2.07	2.038
DUOX2	2.07	1.26321
TRIM3	2.06	1.25895
RASL12	2.06	1.36262
LTB4R	2.06	0.844905
LOC101930404///SNORD116-28///SNORD115-26///SNORD115-13///SNORD115-7///SNORD116-22///SNORD116-4///PWARSN///SNORD107///SNRPN///IPW	2.06	0.813545
GPX7	2.06	2.09209
NR1D1///THRA	2.05	2.68801
ICA1	2.05	2.095
C9orf16	2.05	1.89874
SPDEF	2.04	3.21014
SLC7A8	2.04	1.04746
SCNN1A	2.04	1.53066
RAB33A	2.04	0.675938
OPTN	2.04	2.64909
INHBA	2.04	2.10459
HIST1H4L	2.04	1.85214
HCAR3	2.04	1.3394
GOLGA8DP///GOLGA8F///GOLGA8CP///GOLGA8EP///GOLGA8G	2.04	0.944295
BMP5	2.04	2.90201
ZNF345	2.03	0.596415
NEU1	2.03	2.87338
MCF2L-AS1	2.03	1.17954
MAP4K1	2.03	1.6116
LAPTM5	2.03	1.45363
FABP6	2.03	0.953948
ESR2	2.03	2.10996
CYP4F2	2.03	0.859149
ANGPTL3	2.03	0.745298
AHSG	2.03	2.71938
NDRG4	2.02	2.68497
LMNA	2.02	2.50455
ICAM2	2.02	1.40108
SERPINA10	2.01	1.1413
CABYR	2.01	3.13996
ZNF506	2	1.07592
TBCEL	2	1.90731
LAMA1	2	2.68424
SLC4A8	1.99	2.25243
IFI35	1.99	3.15138
FFAR2	1.99	2.34828
UNC119	1.98	2.41235
SESN1	1.98	2.86534
NOL3	1.98	1.4923
HSD17B1	1.98	1.09115
CCAR2	1.98	1.16882
ALDOC	1.98	2.92412
UNC93A	1.97	0.821403
SEC24D	1.97	1.88997
RAB3GAP2	1.97	1.46842
RAB3B	1.97	1.25746
NPR2	1.97	1.15891
FMO5	1.97	1.00713
TGM2	1.96	0.965036
SLC17A7	1.96	2.40726
RSRP1	1.96	1.55271
LMOD1	1.96	0.854402
KIAA0408	1.96	2.83077
INPP5D	1.96	3.24834
HPSE2	1.96	1.1833
EFS	1.96	0.433336
C6orf10	1.96	1.95146
ATP2A3	1.96	2.12401
SOX2	1.95	1.34553
PDX1	1.95	1.35069
DLGAP4	1.95	1.56664
CAV2	1.95	2.04995
ZBTB17	1.94	1.90208
XPNPEP2	1.94	0.595963
TAS2R13	1.94	0.813778
SEC14L1P1	1.94	2.13003
RETSAT	1.94	2.19053
PPP1R15A	1.94	2.09513
PP14571	1.94	1.02086
LPAR2	1.94	1.97206
LGALS3BP	1.94	2.679
HIST1H1C	1.94	3.01117
CCNJL	1.94	0.670413
PRSS53	1.93	1.17289
PCDHA2///PCDHA3	1.93	1.86159
MDM2	1.93	2.97885
LOC101928634///SNORA67///CD68	1.93	1.23906
EML3	1.93	2.24457
EEA1	1.93	0.644907
DBT	1.93	1.67466
TRIM2	1.92	1.30257
SELE	1.92	0.628577
ORAI3	1.92	3.21695
DNAJB4	1.92	2.62851
CYP2C8	1.92	0.909361
COL15A1	1.92	1.05585
STAB1	1.91	2.94439
RBM5	1.91	2.79164
PRKD1	1.91	1.59071
OGG1	1.91	1.45186
CSF2RA	1.91	1.08279
ZHX3	1.9	1.42592
RNF40	1.9	3.06183
POLM	1.9	2.22618
MCOLN3	1.9	3.09871
HCG4	1.9	1.18416
GSDMB	1.9	1.12515
EPN3	1.9	0.915406
EDA	1.9	2.04021
WSB1	1.89	2.89565
OGN	1.89	0.875165
LRP1	1.89	2.22479
DUSP5	1.89	2.65349
CBARP	1.89	2.49611
TCP10	1.88	1.5298
SLC2A14///SLC2A3	1.88	1.90472
LOC102725526///IGHM///IGHG3///IGHG2///IGHG1///IGHA1///IGH	1.88	0.696824
GSTT2	1.88	2.05553
GGT2///GGTLC1///GGTLC2///GGT1	1.88	2.85639
FETUB	1.88	1.1184
EMC10	1.88	1.77003
CLCA2	1.88	2.59372
XPC	1.87	3.17192
TP73-AS1	1.87	3.10149
TMEM2	1.87	2.0088
STAT3	1.87	3.10403
SPP1	1.87	0.828396
SLC7A8	1.87	2.15018
PLN	1.87	1.2101
PBXIP1	1.87	1.94403
LYL1	1.87	1.7981
ADAM12	1.87	0.931035
SOX30	1.86	1.21063
PPP4R3A	1.86	0.702106
GSDMB	1.86	1.00454
FOXO4	1.86	2.51701
CRCT1	1.86	3.03829
AREG	1.86	1.91517
SELENBP1	1.85	2.52571
RASSF9	1.85	2.5295
OLFM1	1.85	0.961703
LDLR	1.85	1.7114
GPR18	1.85	1.2255
ENO2	1.85	3.06616
DENND2A	1.85	0.736239
CEACAM6	1.85	2.34477
ANK1	1.85	2.09326
SOX13	1.84	1.52804
RAB26	1.84	2.42497
LOC101929115///KMT2A	1.84	2.66514
JUP	1.84	2.81713
GGT2///GGTLC1///GGTLC2///GGT1	1.84	2.16971
FLT3LG	1.84	0.933571
DOK4	1.84	2.6975
CDKN2B	1.84	2.42848
TRAT1	1.83	0.87662
RARRES1	1.83	1.15984
PRG4	1.83	0.894286
PDE4B	1.83	2.34079
LRRN3	1.83	1.35441
IRF9	1.83	2.54742
GBX2	1.83	1.34725
ECEL1	1.83	2.07437
DTX3	1.83	1.97285
TFAP2C	1.82	1.10068
SLC25A30	1.82	0.792136
RPS27L	1.82	2.4455
RAG2	1.82	0.585252
MMP16	1.82	1.19233
MINK1	1.82	1.50434
MDM2	1.82	1.20588
EXOC7	1.82	1.88445
ACVR2B-AS1	1.82	1.24954
ZBTB3	1.81	0.661211
UTY	1.81	1.30582
USP34	1.81	2.32304
TM7SF2	1.81	3.10452
SNAPC4	1.81	1.77453
SCNN1D	1.81	1.864
SARDH	1.81	0.92495
CYP1B1	1.81	2.70259
CWH43	1.81	2.51664
CELA2A///CELA2B	1.81	1.41694
BAX	1.81	2.93055
TNFRSF10B	1.8	3.10469
POLR2A	1.8	3.03114
NOL12	1.8	1.59134
LAT	1.8	3.10051
KCTD13	1.8	2.42051
GGT2///GGTLC1///GGTLC2///GGT1	1.8	2.664
FUBP1	1.8	1.59676
FCN2	1.8	2.49501
CSDC2	1.8	2.67568
CAPN9	1.8	2.15248
AP4S1	1.8	0.781369
ANXA4	1.8	2.30559
ABCG5	1.8	0.832553
ZNF80	1.79	0.68193
TROAP	1.79	2.99598
PLA2G4C	1.79	3.11036
GPR50	1.79	1.556
FRZB	1.79	1.21381
FAS	1.79	2.00097
CD1D	1.79	1.02228
ADAMTS13	1.79	1.54876
WSB1	1.78	2.80624
PRUNE2	1.78	2.97831
LOC101930583///GOLGA8B///GOLGA8A	1.78	2.60606
ISG20	1.78	1.10593
HIP1R	1.78	2.8
CELP	1.78	1.77537
ATP1A2	1.78	0.785074
ARPC4-TTLL3///TTLL3///ARPC4	1.78	2.00618
ZNF862	1.77	2.43816
ZNF157	1.77	1.35334
RAB27B	1.77	0.814933
NLRP3	1.77	1.33187
HIST1H3E	1.77	3.02205
AEN	1.77	2.61158
WAS	1.76	1.16352
TRIM38	1.76	3.00419
SEC31B	1.76	0.903192
RPLP2	1.76	0.900617
NPAS1	1.76	0.565157
LOC100505984///ITGB6	1.76	2.1623
KMO	1.76	1.59165
GRN	1.76	2.64832
CD40	1.76	1.18554
ACSL6	1.76	1.27067
SURF1	1.75	2.98059
SPTBN4	1.75	0.908165
SHPK///TRPV1	1.75	1.59063
PHF7	1.75	1.1106
LOC101929047///HERC2P10///HERC2	1.75	1.06048
LOC100996325	1.75	0.529677
KANK2	1.75	1.80756
HEMK1	1.75	1.18679
HBEGF	1.75	1.54438
DNAJA4	1.75	1.23549
CRISPLD2	1.75	1.49592
CFI	1.75	2.20415
ZNF821	1.74	1.68245
VAMP2	1.74	2.49987
PRDM1	1.74	1.03202
ISYNA1	1.74	2.63343
IL16	1.74	1.49499
GFI1	1.74	2.21451
FMO5	1.74	1.72762
CYP3A7-CYP3A51P	1.74	1.78502
CUL7	1.74	2.95707
CACNA1S	1.74	1.51363
TCF21	1.73	1.8128
SNPH	1.73	1.5701
RBM5	1.73	3.00674
PPP2R5B	1.73	1.46543
NRP2	1.73	0.673265
KSR1	1.73	0.896711
IBTK	1.73	0.595825
FAS	1.73	2.56385
DMRT1	1.73	1.21478
CDH6	1.73	0.765323
TRPV4	1.72	2.30418
TMEM59L	1.72	2.02103
SVEP1	1.72	1.42164
SLC30A1	1.72	2.98683
SKIL	1.72	2.79014
ITGB4	1.72	1.88058
FGF18	1.72	1.95813
CD28	1.72	0.843383
CBLB	1.72	1.76271
ADIPOQ	1.72	0.366395
ZNF10	1.71	2.45608
TSGA10	1.71	2.65728
TRAF4	1.71	2.99814
TNR	1.71	1.26379
SYCP1	1.71	0.707778
PODXL	1.71	2.70231
HOXB13	1.71	2.82171
GP5	1.71	0.868387
SSX2B///SSX2	1.7	2.70023
PLK3	1.7	2.80088
LHX5	1.7	0.765955
IGSF6	1.7	1.20904
HAL	1.7	0.586354
GIPC2	1.7	1.15207
TAOK1	1.69	0.665907
SLC30A10	1.69	0.629169
LINC00563	1.69	1.07837
ADGRL4	1.69	0.59378
ZNF224	1.68	2.09834
UBXN1	1.68	0.70834
THOC5	1.68	1.27102
SHOX2	1.68	2.8987
PSG11///PSG3	1.68	1.51499
PPEF2	1.68	0.719316
PLTP	1.68	2.97889
PINLYP	1.68	1.31404
NMI	1.68	2.86592
MIR6840///STAG3L5P-PVRIG2P-PILRB///PILRB	1.68	2.78063
LTK	1.68	1.3921
KIF25-AS1	1.68	1.13465
INPP5D	1.68	2.32929
GRM1	1.68	1.0931
FYB	1.68	0.846959
ELN	1.68	1.06858
CALCOCO1	1.68	2.71148
BCAT2	1.68	0.936086
THBS3	1.67	2.83056
SYCP2	1.67	0.542532
SPTAN1	1.67	2.76078
SLC16A5	1.67	2.09256
PTPN22	1.67	0.702507
PLD1	1.67	1.41925
PKD2L2	1.67	0.668169
INPP1	1.67	2.79798
HBEGF	1.67	1.64458
EPS8L2	1.67	1.76595
DMPK	1.67	1.98174
DDX28	1.67	1.29524
DDO	1.67	0.996243
CABP1	1.67	1.46637
APOBEC3C	1.67	2.84719
ABCB8///ASIC3	1.67	2.92893
TNFRSF10B	1.66	2.80579
SLC6A6	1.66	0.959658
SHOX	1.66	1.51244
PPP2R5B	1.66	1.85947
NACAD	1.66	1.56324
LGSN	1.66	0.641302
GNAS	1.66	2.88015
COL7A1	1.66	1.79638
CCR7	1.66	0.944045
CC2D1A	1.66	1.93281
CAPN10	1.66	1.75402
C6	1.66	1.82003
AQP3	1.66	0.926692
RNF19B	1.65	2.88622
RIBC2	1.65	0.998674
PECAM1	1.65	2.23236
MYOF	1.65	2.67529
GPS2	1.65	2.87374
DIO2	1.65	1.08069
CDH20	1.65	0.498386
BMP3	1.65	1.51329
BAIAP2	1.65	0.975047
TRAF4	1.64	2.79388
SPTB	1.64	1.28575
SLC2A3	1.64	2.27826
MN1	1.64	1.63163
MIR4640///DDR1	1.64	2.08114
LOC101930112///SPG7	1.64	2.80096
LAMB2	1.64	2.86752
IRGQ	1.64	2.88256
IER3	1.64	2.94869
EMP1	1.64	0.475257
EDDM3A	1.64	0.469351
CSNK1D	1.64	1.02567
CHRNA9	1.64	1.03687
BUB1	1.64	0.748558
ARHGAP33	1.64	2.12189
SPTAN1	1.63	2.1306
SLC30A4	1.63	1.53697
SLC22A1	1.63	1.00072
SEMA6C	1.63	1.83215
PHLDA3	1.63	2.57705
NIPAL3	1.63	1.35149
LGALS7B///LGALS7	1.63	1.24285
KLHL24	1.63	1.35467
KLF9	1.63	0.955846
IGK///IGKC	1.63	2.56965
IGHM	1.63	2.56791
GRN	1.63	2.90679
AQP3	1.63	0.956379
STYK1	1.62	0.817662
SP100	1.62	1.51923
SERPINI1	1.62	2.13884
NKX2-1	1.62	2.1157
KCNAB1	1.62	0.403894
IL5RA	1.62	1.49482
GADD45B	1.62	2.86182
CLDN16	1.62	1.07447
CD72	1.62	1.47814
CCDC85B	1.62	0.856189
CCDC81	1.62	1.83979
AP1G2	1.62	2.84188
ANKRD1	1.62	1.29891
ACTN2	1.62	1.22105
VAMP8	1.61	2.74555
STK17A	1.61	1.27686
NBEAL2	1.61	2.82166
MTSS1L	1.61	1.26512
KLK12	1.61	1.17283
KCNH6	1.61	0.839051
GNAT1	1.61	1.12486
F11R	1.61	0.724893
CYP1B1	1.61	2.09981
CYP1A1	1.61	1.65249
COL1A1	1.61	0.734119
CNGB3	1.61	1.52809
CLN8	1.61	0.668214
ATP6V1G2-DDX39B///SNORD84///DDX39B	1.61	1.07575
TMX2-CTNND1///CTNND1	1.6	2.92548
RGN	1.6	1.22819
PRKAB1	1.6	2.76228
PPT2-EGFL8///EGFL8///PPT2	1.6	2.83947
OPRD1	1.6	1.69189
LMOD1	1.6	1.03733
IP6K2	1.6	2.74386
GAP43	1.6	0.867279
GABRA3	1.6	1.2631
FAS	1.6	2.27417
STAT3	1.59	2.78362
SOX13	1.59	2.71262
NLGN4X	1.59	1.04758
NFASC	1.59	0.658128
LOC101929078	1.59	0.963182
LOC100996693///SPEG	1.59	1.69004
KCNH2	1.59	0.945446
HOXD4	1.59	2.14367
FBXW7	1.59	2.31069
CCNL2	1.59	1.92212
AVPR2	1.59	0.981337
ALDH4A1	1.59	2.43952
ACVR1B	1.59	1.41005
UCP3	1.58	0.584172
TMEM63A	1.58	1.82645
TAF4	1.58	0.607
SORCS3	1.58	0.471602
SERPINA5	1.58	2.39837
PMP2	1.58	0.733339
PCDHB3	1.58	1.77394
NRG2	1.58	0.582884
NR4A1	1.58	2.80399
MOG	1.58	0.654373
LOC101930400///AKR1C2	1.58	0.989842
GADD45B	1.58	2.7585
CYP2U1	1.58	1.51526
CYP2C18	1.58	1.96589
CRTC1	1.58	1.61963
CAPN6	1.58	0.765236
ADAMDEC1	1.58	0.478555
ZNF211	1.57	1.7716
TRIM2	1.57	1.63213
SV2A	1.57	2.39256
PDE4D	1.57	0.787547
OR2J2	1.57	0.809609
NADSYN1	1.57	2.05646
N4BP2L1	1.57	0.490469
IFI16	1.57	0.876148
HSPB11	1.57	2.35509
HOXC8	1.57	2.11665
CYP4F3	1.57	0.373624
CUL7	1.57	2.32273
CA7	1.57	2.04862
AQP4	1.57	0.715153
ZC2HC1C	1.56	0.864985
TSR3	1.56	2.24951
STAG3L3	1.56	2.57675
SLC12A4	1.56	2.73429
RYR1	1.56	1.23924
PHLDA1	1.56	2.1259
PDPN	1.56	1.33302
PCDH7	1.56	2.24701
NEUROG1	1.56	0.629084
MIR492///KRT19P2	1.56	1.9443
MARK4	1.56	1.90975
IL27RA	1.56	2.45976
GCNT2	1.56	2.00431
GALR1	1.56	1.01648
FAM46A	1.56	2.7069
ATG2A	1.56	2.72855
TEX28	1.55	1.22256
RGL2	1.55	2.11397
PGF	1.55	2.38113
PDGFB	1.55	1.15882
CTC-338M12.4	1.55	0.774655
COL11A1	1.55	0.554584
BMS1P21///MBL1P	1.55	1.3363
AOX1	1.55	0.760389
ALDH1A3	1.55	1.54013
SLC6A2	1.54	0.918959
SAMD9	1.54	1.21
PTCH1	1.54	0.99799
PPP1R15A	1.54	2.66502
MBD2	1.54	1.44712
LOC100127886	1.54	0.847128
KIF17	1.54	0.596551
INA	1.54	2.87423
EXOG	1.54	0.784551
CYP26B1	1.54	2.25257
CEMP1	1.54	0.57807
ZNF83	1.53	0.530831
TULP2	1.53	0.541987
NAGK	1.53	2.5738
LUZP1	1.53	2.84469
LOC101930112///SPG7	1.53	2.85555
LDHAL6B	1.53	1.56371
HES1	1.53	2.64809
CD24	1.53	1.88665
SNURF///SNRPN	1.52	0.933766
NOL12///TRIOBP	1.52	2.60937
MNDA	1.52	0.857456
LOC101929240///SNRNP200	1.52	1.46521
L3MBTL1	1.52	1.79492
KCTD13	1.52	2.16405
ITSN1	1.52	1.72465
IL1RN	1.52	1.38033
IFI27	1.52	1.13617
IDUA	1.52	2.70852
GRN	1.52	2.49557
GRIN2C	1.52	2.00731
CASC1	1.52	1.9123
ADGRE5	1.52	2.19819
TTC22	1.51	1.37055
TST	1.51	2.77749
TRANK1	1.51	1.78578
TMPRSS3	1.51	1.61924
SLC17A2	1.51	0.603181
POLR2J4	1.51	0.481644
PCK1	1.51	0.971165
LOC101928269///LOC100506403///RUNX1	1.51	0.589569
IL5	1.51	1.17743
CUEDC1	1.51	1.51543
CDC25B	1.51	2.76861
CASP10	1.51	2.76899
ACADVL	1.51	2.63539
TSC2	1.5	2.38843
PRKAA1	1.5	2.1747
PLP1	1.5	0.394552
MCF2L	1.5	1.61276
LAMA2	1.5	1.78398
FLJ11710	1.5	1.06358
FBXL15	1.5	2.21368
DST	1.5	2.52135
DGKQ	1.5	1.42714
CYP3A4	1.5	0.896073
B3GALT4	1.5	1.94305
2021-12-01	1.5	1.66792
VAMP1	1.49	1.29219
SPAG4	1.49	1.99015
RRBP1	1.49	2.2406
RBP4	1.49	2.05342
RASGRP3	1.49	0.884765
NRP2	1.49	0.882369
MAPRE2	1.49	1.25485
LOC401021///HOXD4///HOXD3	1.49	0.658849
INPP5J	1.49	2.73455
HTR4	1.49	0.710863
ELK4	1.49	0.794828
DHRS12	1.49	0.712183
CNTF	1.49	1.09131
ABCC9	1.49	1.30398
SMTN	1.48	2.81096
SLC46A3	1.48	2.71368
PPM1D	1.48	2.68485
NABP1	1.48	0.838048
MMP15	1.48	2.10651
MAGEC1	1.48	2.53319
IGF1	1.48	0.693606
HCP5	1.48	2.3848
GAS6	1.48	2.53873
FNDC4	1.48	2.40112
CD163	1.48	2.39454
CCR8	1.48	1.55769
ZBBX	1.47	1.43091
YME1L1	1.47	1.10255
WHRN	1.47	2.15611
SPATA20	1.47	2.42277
SLC38A3	1.47	2.73601
SH3BGRL3	1.47	2.61135
SEPP1	1.47	1.51707
PSG3	1.47	1.46328
KLF4	1.47	1.94966
GBAP1///GBA	1.47	2.40159
FOXB1	1.47	0.75886
CACNB3	1.47	2.0618
BSN	1.47	1.27754
BNC1	1.47	0.695343
B4GALT1	1.47	2.16589
ZMIZ2	1.46	0.709693
WDTC1	1.46	0.888622
TRPC7	1.46	0.523252
TAPBP	1.46	0.719704
SCTR	1.46	0.627298
NPY1R	1.46	0.83105
NLRX1	1.46	2.4766
NFKB2	1.46	2.511
MMP11	1.46	1.60903
MDM2	1.46	2.6009
LOC100996542///GRM7	1.46	0.679663
KRT8	1.46	2.60852
HBP1	1.46	2.37713
FOSL2	1.46	0.55509
EPOR	1.46	1.7635
CYR61	1.46	1.32329
CSAD	1.46	1.94001
TRIM38	1.45	2.03663
TAP1	1.45	2.37793
STAB2	1.45	0.500865
SNCAIP	1.45	2.26166
PLXNC1	1.45	0.648764
PDZK1	1.45	0.918955
NRXN2	1.45	2.13566
NECAB3	1.45	2.22624
KCNJ10	1.45	0.807208
HOXD9	1.45	2.16395
GML	1.45	0.762878
CLK1	1.45	1.92138
CLDN1	1.45	0.743413
CD24	1.45	1.74615
CCHCR1	1.45	2.75154
CCDC93	1.45	1.64392
ATG4B	1.45	2.13528
AANAT	1.45	1.32123
TMOD2	1.44	1.38154
SULT1A1	1.44	2.09212
SPARC	1.44	1.87313
SLITRK3	1.44	1.63782
SIRT4	1.44	2.62641
RASAL2	1.44	0.299569
RAB7A	1.44	0.553724
MYLIP	1.44	2.46773
MIR4640///DDR1	1.44	2.727
METTL7A	1.44	2.67911
ITGA7	1.44	1.89547
GUCA1B	1.44	1.90828
GRIK2	1.44	0.25878
GMFG	1.44	1.44165
FOLH1B///FOLH1	1.44	0.721888
FAM46C	1.44	2.4422
EPO	1.44	2.11484
TNXB///TNXA	1.43	1.5549
TBX4	1.43	0.756926
SLCO1A2	1.43	0.873923
RNF208	1.43	1.30739
PPP1R37	1.43	1.79478
PPP1R16B	1.43	0.86209
OLFM4	1.43	1.37114
IGLC1	1.43	0.945934
ETV5	1.43	0.762984
ELL2	1.43	1.66683
CYP2E1	1.43	0.770572
BTG2	1.43	2.12177
BIRC5	1.43	2.07486
TRIAP1	1.42	2.55738
POU4F1	1.42	2.68636
NYNRIN	1.42	2.12594
MIR3190///MIR3191///BBC3	1.42	2.33512
LILRA2	1.42	0.659072
LCP2	1.42	0.435995
IFITM2///IFITM1	1.42	2.40418
EPPK1	1.42	2.511
DCAF13	1.42	1.17811
BRD8	1.42	2.46519
BAIAP2	1.42	2.28893
ANK1	1.42	1.41868
ABCB4///ABCB1	1.42	1.72372
TNIP3	1.41	0.808541
TMEM265///SRCAP	1.41	1.60857
RRAS	1.41	1.38014
OSBP2	1.41	2.35885
MTMR11	1.41	2.34069
MAP1S	1.41	2.5825
KITLG	1.41	0.59054
KCNA2	1.41	0.630705
IKZF1	1.41	1.1773
GNG11	1.41	1.81865
DTX3	1.41	2.45541
DCAF8	1.41	2.27659
CYR61	1.41	2.60523
CMAHP	1.41	0.694565
CD84	1.41	0.495506
CD14	1.41	0.816265
ARL4C	1.41	1.65629
ZNF674	1.4	1.99338
SLC7A8	1.4	1.68168
SAT1	1.4	2.71972
REG1B	1.4	0.786916
RBM41	1.4	1.77817
PDE6H	1.4	0.857122
NMNAT2	1.4	0.569489
MAP3K14	1.4	0.582312
LGI2	1.4	1.5365
KIFC3	1.4	2.0749
HNRNPD	1.4	2.50848
HBA2///HBA1	1.4	1.01891
GALR2	1.4	1.17974
FCN2	1.4	0.639766
EGOT	1.4	1.21753
CDKN2A-AS1	1.4	0.461042
AMPD3	1.4	1.42135
TP63	1.39	0.594357
TMEM187	1.39	2.6484
SLC22A17	1.39	1.03972
RBM48	1.39	2.16899
PLEC	1.39	1.80897
OAS2	1.39	1.76346
NKX3-1	1.39	2.03501
NDUFB8	1.39	2.36228
MYBPC1	1.39	0.653281
MLC1	1.39	0.759062
HLA-B	1.39	2.48333
GNA14	1.39	0.68292
EMX1	1.39	0.805775
DNASE1L1	1.39	2.62747
COX20	1.39	1.39205
ATMIN	1.39	2.57123
ZXDB	1.38	1.81176
ZMIZ2	1.38	1.89804
ST3GAL4	1.38	0.931695
SPANXA2///SPANXB1///SPANXC///SPANXA1	1.38	0.80032
SNN	1.38	2.24936
NPL	1.38	2.22238
NPIPA1	1.38	2.57644
MCOLN1	1.38	2.64489
MAGI1	1.38	0.741185
LRRTM2	1.38	1.01777
IFIH1	1.38	0.590494
GGT2///GGTLC1///GGTLC2///GGT1	1.38	2.6356
FZR1	1.38	2.59156
EDN1	1.38	2.29582
CD96	1.38	1.23062
APOBEC3G	1.38	0.829691
ACSBG1	1.38	0.658736
ABCG2	1.38	2.6023
SPAG5	1.37	2.62286
SCG5	1.37	0.731393
RHD	1.37	0.738498
RAE1	1.37	1.28602
PTGES	1.37	1.02756
PLXNB3	1.37	1.32952
NPC1	1.37	0.758566
MMP12	1.37	1.44813
MICAL1	1.37	2.68844
KIR2DS1	1.37	1.47586
JAG1	1.37	1.65363
HIST3H3	1.37	0.572063
GADD45A	1.37	2.30088
DMP1	1.37	0.849528
CLDN15	1.37	1.94214
CDKN2D	1.37	1.74621
CDC37L1	1.37	1.5172
BIN3-IT1	1.37	1.69371
AKAP8L	1.37	0.721212
TMEM127	1.36	2.49667
SLC22A14	1.36	0.685899
PHOSPHO2-KLHL23///KLHL23	1.36	0.499552
OR1A1	1.36	2.30794
MUC1	1.36	0.900806
LOC401021///HOXD4///HOXD3	1.36	0.53538
LMNA	1.36	2.26159
IGK///IGKC	1.36	1.671
GPER1	1.36	2.13922
FCGR2C	1.36	1.60414
EDDM3A	1.36	0.528017
CELSR1	1.36	0.650066
CCHCR1	1.36	2.36474
AK1	1.36	2.67166
AHNAK2	1.36	2.3805
ZCWPW1	1.35	1.88795
TGFB2	1.35	2.04646
SAMD4A	1.35	1.90198
PHLDA1	1.35	2.40254
PHLDA1	1.35	1.90183
PCDH9	1.35	2.53651
NR4A2	1.35	1.86936
KITLG	1.35	1.89037
KIF2C	1.35	2.62849
FASTK	1.35	2.57736
CR2	1.35	0.887772
CNOT4	1.35	2.14734
CLDN7	1.35	0.649421
CITED2	1.35	1.52663
CDRT1	1.35	1.53249
C9orf116	1.35	1.06986
BCL6	1.35	1.48987
ANP32A-IT1	1.35	0.377185
ADD3-AS1	1.35	1.31426
ABAT	1.35	1.19981
ZNF668	1.34	1.73349
TGM2	1.34	2.00574
SLC6A1	1.34	0.720742
SLC12A4	1.34	2.17082
SHOX2	1.34	2.30978
RASL11B	1.34	2.03657
RASA4B///RASA4CP///RASA4	1.34	1.532
NUMA1	1.34	2.08987
MEF2D	1.34	1.15594
MAGEL2	1.34	1.43725
KLK10	1.34	1.67604
IL24	1.34	0.85551
HIST2H2AA4///HIST2H2AA3	1.34	2.25032
HIST1H2BH	1.34	2.18179
CITED2	1.34	2.41116
CHGA	1.34	1.32355
APOD	1.34	1.76064
SIGLEC9	1.33	2.30773
S1PR1	1.33	2.05095
RGS2	1.33	2.57585
PTGER3	1.33	0.836869
PLEKHA6	1.33	0.940329
P2RX6	1.33	0.689043
NPRL2	1.33	2.33167
KLF4	1.33	2.01417
KCNJ2	1.33	2.32093
IRAK3	1.33	1.00438
ING4	1.33	2.40136
HOXC6	1.33	2.41312
HMCES	1.33	2.34098
HGS	1.33	2.40584
FAS	1.33	2.50805
CYP2C18	1.33	0.563311
CIC	1.33	2.38972
C2CD2L	1.33	1.15906
B3GALT2	1.33	1.21559
AGTR2	1.33	0.792434
AGFG2	1.33	1.49966
ZBTB7B	1.32	1.27433
WDR45	1.32	2.46592
USP12	1.32	0.58677
ULK1	1.32	2.60265
TNFRSF10B	1.32	2.47758
SNORA70///RPL10	1.32	1.91672
SLC5A12	1.32	0.558983
SLC4A3	1.32	0.705952
SHARPIN	1.32	1.65271
MST1L	1.32	1.20332
MMP19	1.32	0.958397
MIR6756///MCAM	1.32	2.11155
MAPK11	1.32	0.802624
L1TD1	1.32	1.02178
KDR	1.32	1.32521
KCNJ5	1.32	2.19474
ISCU	1.32	2.28227
IGFBP7	1.32	1.98783
IFITM2	1.32	1.95382
HOOK2	1.32	2.44977
FOXG1	1.32	1.88742
FAM63A	1.32	2.62617
FABP3	1.32	0.549666
DUSP6	1.32	1.65027
CXCL1	1.32	0.589932
CDK19	1.32	1.95291
CDK11A///CDK11B	1.32	1.94792
CCS	1.32	2.37481
C14orf1	1.32	0.621805
BAMBI	1.32	2.51936
AP4E1	1.32	0.456609
2021-03-06	1.32	1.61281
TAF1C	1.31	2.6009
SOCS3	1.31	0.988147
SMAD3	1.31	1.69618
RALGDS	1.31	2.57831
PCLO	1.31	0.450352
MMP2	1.31	2.26464
KAT2A	1.31	2.57522
ICOSLG	1.31	2.61459
FBXL8	1.31	1.49994
FBXL18	1.31	0.82679
DGKE	1.31	2.25832
CTTN	1.31	0.495677
CLN8	1.31	1.92984
BMP2K	1.31	1.09713
ASAP3	1.31	1.49722
AHCYL1	1.31	1.63377
ZNF266	1.3	2.56306
ZNF230	1.3	1.2619
ZNF222	1.3	1.61891
TRMU///GTSE1	1.3	2.42639
TJAP1	1.3	2.27891
SPINK2	1.3	2.54546
PKN2	1.3	0.777923
MYO7B	1.3	2.32811
MUSK	1.3	0.490317
MMP24-AS1	1.3	2.35271
MAP1A	1.3	2.41613
LINC00837	1.3	1.6612
L3MBTL1	1.3	0.594328
IFT27	1.3	2.59319
HBA2///HBA1	1.3	1.19994
CSF1	1.3	1.58407
CGB1///CGB8///CGB7///CGB5///CGB3	1.3	0.921549
CFAP70	1.3	1.75467
BTN3A3	1.3	2.43492
ARVCF	1.3	1.40834
ARHGAP26	1.3	0.862396
ADGRG6	1.3	2.17559
ZNF214	1.29	1.68447
SYN1	1.29	0.738294
SAMD4A	1.29	0.812692
RHBDF1	1.29	2.25025
PCSK7	1.29	2.57255
NXF2B///NXF2	1.29	0.95201
N4BP1	1.29	1.46506
MAPK8IP2	1.29	2.43494
LOC100127972	1.29	0.701924
KRT31	1.29	1.42958
IL26	1.29	0.444102
HBA2///HBA1	1.29	0.773022
GMIP	1.29	2.52498
FRMD4A	1.29	2.13016
FAM53C	1.29	2.55027
DNALI1	1.29	1.37561
DGAT1	1.29	2.47589
CORO1B	1.29	2.13957
CAV3	1.29	1.17221
AVIL	1.29	0.534702
ATXN3	1.29	0.382425
APOE	1.29	1.81671
WHRN	1.28	1.96761
VAMP1	1.28	2.50141
UBE2D1	1.28	0.409991
TYK2	1.28	2.24491
SULT1A1	1.28	2.32128
SCN9A	1.28	0.555836
PPP2CB	1.28	0.726511
PML	1.28	2.00749
PAX8	1.28	1.20997
NES	1.28	1.84332
MIR548F5///MAB21L1	1.28	2.29649
MBTD1	1.28	0.510833
IFNA5	1.28	0.669254
HRH1	1.28	0.920787
GKN1	1.28	0.569517
FAM65B	1.28	1.33695
DGKA	1.28	1.25803
CORO1B	1.28	2.56217
BCAM	1.28	2.57831
ALDH1L1	1.28	0.78434
ADGRV1	1.28	0.468735
TUFT1	1.27	2.47837
TTC38	1.27	0.451756
SPINK5	1.27	1.21794
SGCD	1.27	0.947127
SEZ6L	1.27	0.867633
PHKG2	1.27	2.24744
P2RX5-TAX1BP3///TAX1BP3	1.27	2.52635
NXF1	1.27	2.57484
NPAS3	1.27	0.832127
NHLH2	1.27	2.48045
MR1	1.27	0.685966
MAPK13	1.27	0.764522
MAP4K2	1.27	0.84845
LTBP3	1.27	1.971
LRRC19	1.27	0.405864
IGK	1.27	1.16696
GPX3	1.27	2.17878
GABRA5	1.27	1.17569
ESRP1	1.27	0.674452
BCAN	1.27	1.1124
APOBEC3F///APOBEC3G	1.27	2.37501
TAGLN3	1.26	0.813248
SOX9	1.26	2.1404
SLX1B-SULT1A4///SLX1A-SULT1A3///SULT1A4///SULT1A3	1.26	2.09474
SECISBP2L	1.26	2.32371
POU4F1	1.26	1.86827
PBX2	1.26	1.79495
MFAP3L	1.26	0.818217
LOC101060835///LOC100996809///HLA-DRB4///HLA-DRB3///HLA-DRB1///HLA-DQB1	1.26	2.17595
LIMK2	1.26	2.17813
LIG4	1.26	1.71407
IFI6	1.26	2.01718
GADD45G	1.26	0.680012
FRMD4B	1.26	0.581869
FLII	1.26	2.33162
DUSP14	1.26	2.20409
DIO3	1.26	2.2163
DAZ4///DAZ2///DAZ3///DAZ1	1.26	0.525904
CDRT1	1.26	1.83751
CCL21	1.26	1.06948
ATF3	1.26	2.47547
APOF	1.26	0.403524
ACVRL1	1.26	1.10449
ABCA8	1.26	1.63729
ZBED8	1.25	2.5089
WSB1	1.25	1.34777
TSNAXIP1	1.25	2.48431
TRPM4	1.25	0.920221
TREM1	1.25	0.855363
SORBS1	1.25	2.01434
SLC25A37	1.25	0.454964
PTRF	1.25	2.21291
POLDIP3	1.25	0.40906
POC1B-GALNT4///GALNT4	1.25	1.14812
PCDH17	1.25	2.36387
NUMA1	1.25	1.49036
NR4A1	1.25	0.991991
NPTX1	1.25	1.84874
NPIPA5///NPIPB6///NPIPB15///PDXDC2P///NPIPB3///NPIPA1	1.25	2.09396
NOL7	1.25	1.31712
NEDD9	1.25	2.23704
MMP11	1.25	1.43433
LOC100506558///MATN2	1.25	0.487629
LLGL2	1.25	2.53799
KRTAP9-9	1.25	0.700036
KLRC2///KLRC1	1.25	0.518325
HSPA2	1.25	2.5628
HIST1H2AJ	1.25	1.59158
GREM1	1.25	0.272459
GATA2	1.25	2.45762
FGFR2	1.25	1.04858
FCGR1B	1.25	0.662392
CHPF2	1.25	2.40601
CAPRIN2	1.25	2.48636
CALCA	1.25	0.628132
AHSA2	1.25	1.75236
ACVR1B	1.25	1.04816
ABHD4	1.25	2.36762
WSB1	1.24	2.2247
VIPR1	1.24	1.05168
TRPM3	1.24	0.526711
TMEM143	1.24	0.69804
STX11	1.24	1.34608
SSX2B	1.24	0.686042
SLC2A11	1.24	0.804907
RNF25	1.24	2.27563
PDE4DIP	1.24	1.42182
NOTCH1	1.24	2.15386
LOC101930591///FAM21A///FAM21C	1.24	2.38115
LGALS1	1.24	1.86772
HLA-DQB1	1.24	0.393686
HLA-B	1.24	2.40882
GRM5	1.24	1.47602
GPX3	1.24	2.45141
FGFR2	1.24	1.01229
FGFR1	1.24	1.29909
EPHX1	1.24	2.50118
EPHB3	1.24	2.25738
CD86	1.24	1.62902
CD52	1.24	1.38824
CD19	1.24	1.94496
BMP1	1.24	1.24763
BEST2	1.24	0.712898
UPF3A	1.23	1.65806
SLC7A8	1.23	1.68559
SLC10A3	1.23	2.1072
SIDT2	1.23	2.4441
RAP1GAP	1.23	1.93261
PILRA	1.23	1.80683
OXCT2	1.23	0.906482
NDNF	1.23	1.77124
MUC5B	1.23	1.89375
MIR6883///PER1	1.23	2.53894
MEOX1	1.23	1.8023
MAPRE3	1.23	2.11179
MAL	1.23	0.884487
LINC00963	1.23	0.604266
KRT18	1.23	2.46569
KIFC1	1.23	1.74386
KIAA1109	1.23	1.50966
KCTD2	1.23	1.51083
IL23A	1.23	1.61106
IGFBP6	1.23	1.73068
HLA-DMB	1.23	2.49135
HGF	1.23	0.453808
HERC2P9///HERC2P2	1.23	2.28547
GPR22	1.23	0.37288
GAD1	1.23	1.77687
FOXL2	1.23	1.45351
FGF5	1.23	1.19782
FASTK	1.23	2.42656
ETV1	1.23	1.32801
CHRNA1	1.23	2.31722
CEMP1///AMDHD2	1.23	1.77869
CDHR1	1.23	0.632471
CD24	1.23	2.43122
CAMK2B	1.23	0.75879
ARHGAP33	1.23	2.12884
ZP2	1.22	0.62767
TRAFD1	1.22	2.21993
STAT2	1.22	1.98443
SPRY2	1.22	1.73055
SERPINB1	1.22	1.47305
RGS7	1.22	1.04052
RAB27B	1.22	0.306722
NSUN5P1	1.22	1.50809
NOV	1.22	1.07312
NKX2-2	1.22	2.35571
MAN2B1	1.22	2.37945
KDSR	1.22	0.408186
KCTD2	1.22	2.49327
HNRNPH1	1.22	2.13518
HLA-DRB1	1.22	1.79341
GEM	1.22	2.37867
GALNS	1.22	2.44767
FZD9	1.22	0.646739
FAXDC2	1.22	2.45721
DCAF15	1.22	2.25244
CYP2E1	1.22	2.29892
CYP2B6	1.22	1.80328
CXCR5	1.22	1.223
CTAGE5	1.22	1.69991
CSHL1	1.22	0.986334
CDK11A///CDK11B	1.22	2.30373
CALHM2	1.22	1.87083
CALD1	1.22	2.42904
BSPRY	1.22	2.18872
ATP2B3	1.22	0.434323
TSPYL4	1.21	2.10861
TSPYL2	1.21	1.56227
TNFSF14	1.21	0.966471
TNFRSF25	1.21	0.597528
TMEM8A	1.21	2.26589
SETD4	1.21	2.00927
RPS6KA1	1.21	2.08239
RBMXL2	1.21	0.577026
NSUN5P2///NSUN5P1	1.21	2.38943
NHLH1	1.21	1.22722
MKRN2	1.21	0.900375
LOC100505498	1.21	1.37869
LOC100293211///IGHG1	1.21	0.430442
JUND	1.21	2.44911
ING1	1.21	1.67996
HOXD10	1.21	2.29287
HLA-E	1.21	1.49015
HECTD3	1.21	2.21819
GADD45GIP1	1.21	0.758199
FBXL6	1.21	2.50133
FADS3	1.21	2.34053
ESPL1	1.21	2.45891
ELMO3	1.21	0.613424
DMPK	1.21	1.48091
CXCL2	1.21	0.939716
CNNM4	1.21	2.50084
C8orf44	1.21	1.05609
BASP1	1.21	2.37538
ANK1	1.21	1.62647
YBX2	1.2	0.538181
UNC13A	1.2	1.60644
TFIP11	1.2	2.37446
SYNJ2	1.2	2.24147
STAT2	1.2	2.35597
SPRR2B	1.2	0.971787
RREB1	1.2	0.407473
RASSF1	1.2	2.27747
PTGFR	1.2	0.729093
PLSCR4	1.2	1.93941
PIK3C3	1.2	0.52343
MAGEC2	1.2	1.01893
LRP1	1.2	1.66281
LRCH4	1.2	2.0939
LOC101060835///HLA-DQB1	1.2	2.44072
IFIT3	1.2	0.979018
GOLGA1	1.2	2.2111
GAS2L1	1.2	1.40079
ECHDC2	1.2	1.53457
DKK1	1.2	2.40392
DCAF8	1.2	2.35105
CD24	1.2	0.967445
ZNF654	1.19	0.788324
ZNF500	1.19	1.25769
TOR1B	1.19	2.1984
STYK1	1.19	1.20384
SLC29A3	1.19	2.11924
SIDT2	1.19	2.4207
RSRP1	1.19	1.85812
PLCG1	1.19	1.98928
MIR8085///BCL3	1.19	0.859243
MEF2B///BORCS8///BORCS8-MEF2B	1.19	1.90084
LINC00328	1.19	0.338744
KLF3-AS1	1.19	0.532136
KIF2C	1.19	2.39519
ISG20L2	1.19	1.13609
GPLD1	1.19	1.07308
FBXL18	1.19	2.37449
BANK1	1.19	0.341089
AGXT	1.19	0.51801
ADRB2	1.19	1.04697
ADAM3A	1.19	0.501875
TRIM21	1.18	1.84228
TMPRSS2	1.18	2.31476
TF	1.18	0.467267
STK17A	1.18	2.17702
SMPD1	1.18	0.773093
SLC25A31	1.18	0.187157
RHD	1.18	2.00339
NTRK2	1.18	0.674873
NPIPA5///NPIPB5///NPIPB11///NPIPB8///LOC613037///NPIPB4///NPIPB3	1.18	0.690694
MMP24-AS1	1.18	2.03029
LINC00652	1.18	0.89508
LINC00472	1.18	1.57727
KNL1	1.18	0.416062
IRF7	1.18	1.16401
INPP5E	1.18	2.30899
IFIT1	1.18	0.940426
GPR157	1.18	0.805975
DVL3	1.18	1.18866
DDAH2	1.18	1.8337
CYP3A4	1.18	1.45424
CYHR1	1.18	2.14736
CD160	1.18	1.73829
C8G	1.18	0.644088
ANXA9	1.18	2.1214
ZSCAN32	1.17	0.953883
SSX2B///SSX2	1.17	0.678051
SLC35A3	1.17	0.485544
SLC1A1	1.17	1.42129
PTGER1	1.17	0.702188
PSMB9	1.17	1.5406
PRSS23	1.17	1.63016
PRIM2B///PRIM2	1.17	1.0635
PRDM9	1.17	1.24149
PLN	1.17	0.573568
PFKFB2	1.17	0.639462
MR1	1.17	0.888212
MLXIPL	1.17	1.86195
MIR4640///DDR1	1.17	1.5736
MIR4321///AMH	1.17	1.94852
LOC401021///HOXD4///HOXD3	1.17	1.8652
LOC101930322///ABCC6	1.17	2.11943
LOC101927610	1.17	1.06944
HIST1H2BC///HIST1H2BI///HIST1H2BE///HIST1H2BF///HIST1H2BG	1.17	1.94321
GGA3	1.17	2.12428
DNAJB5	1.17	1.76425
CSF2	1.17	1.27257
COPE	1.17	0.924878
CENPT	1.17	2.31966
ATN1	1.17	1.44051
APBA3	1.17	2.22121
ACHE	1.17	1.14794
ACE2	1.17	1.91072
TRMT2A	1.16	1.63162
SLC22A17	1.16	2.18973
SIDT1	1.16	1.09967
RNF114	1.16	2.31418
PGC	1.16	1.718
NTN3	1.16	2.17975
NKX2-5	1.16	2.06866
NFKBIL1	1.16	2.40439
MAPK8IP3	1.16	1.0556
MAP3K19	1.16	0.645433
KLHL41	1.16	1.68024
KERA	1.16	0.833454
KBTBD2	1.16	1.91272
IGLC1	1.16	0.709518
HYAL4	1.16	0.469663
GTF2H2B	1.16	2.11748
ENO3	1.16	1.16213
EMSY	1.16	0.51778
ADAM12	1.16	0.374715
ABCA1	1.16	1.96733
WIPI2	1.15	2.35654
TAOK2	1.15	2.37331
SPAG8	1.15	1.00866
SMUG1	1.15	2.05108
RPL35A	1.15	0.798524
RAB5B	1.15	1.94274
PTCH2	1.15	2.13981
NFKB2	1.15	1.80085
NFAT5	1.15	0.62049
LRP10	1.15	2.4203
LIPE	1.15	0.670362
KCND1	1.15	0.472486
HHLA3	1.15	2.2533
GSN	1.15	2.33916
FN1	1.15	0.739915
FAM27B///FAM27C///FAM182B	1.15	0.913197
ECHDC3	1.15	0.938406
DEPDC1	1.15	2.22065
CACNB3	1.15	1.90188
CA3	1.15	0.834623
C10orf12	1.15	0.945504
ADAMTS7	1.15	0.784112
ABAT	1.15	1.91061
ZNF135	1.14	0.652869
TRO	1.14	2.03888
TBL1Y	1.14	0.689231
SLC6A16	1.14	2.23998
POLG	1.14	1.81591
PNOC	1.14	0.779189
PLXDC1	1.14	0.811161
NFE2	1.14	1.18788
MICA///MICB	1.14	2.36953
LOC102724093///GOLGA6L4///GOLGA6L9///GOLGA6L5P	1.14	0.657379
LGALS3	1.14	2.36952
LCE2B	1.14	0.452589
KCND3	1.14	1.59254
HOXA4	1.14	2.03594
FPR2	1.14	0.590797
EVA1B	1.14	1.77426
ERAP1	1.14	0.310457
DNAJB4	1.14	1.29787
CHRNA10	1.14	0.553729
CEACAM1	1.14	2.07686
CAPN10	1.14	1.75481
C14orf79	1.14	0.919142
ARL6IP1	1.14	2.21633
ANO3	1.14	0.507471
A2M	1.14	0.474588
ZNF329	1.13	1.61209
ZNF223	1.13	1.40899
ZMYM3	1.13	2.21554
UGT1A3///UGT1A1///UGT1A9///UGT1A5///UGT1A8	1.13	0.410423
TSC2	1.13	2.35402
THBS1	1.13	0.920798
TBC1D8	1.13	0.650399
SUPT7L	1.13	2.36621
SUPT7L	1.13	1.96947
SSX4B///SSX4	1.13	0.954712
SIRPB1	1.13	0.423866
RSPH14	1.13	1.69621
RAD21L1	1.13	0.408822
PTP4A1	1.13	2.1016
PAX4	1.13	0.957683
MUL1	1.13	1.1979
MIR631///NEIL1	1.13	2.29166
IRGQ	1.13	1.51353
GOLGA8A	1.13	1.54817
GHRHR	1.13	0.608298
EEF1A2	1.13	2.30897
CLK3	1.13	2.31276
CES3	1.13	2.21827
CD52	1.13	1.42537
B3GAT3	1.13	1.22494
ARAP1	1.13	1.90091
WDR45	1.12	2.36009
TRIM52	1.12	2.33246
PNISR	1.12	1.62773
PMS2P2	1.12	1.28912
PLPP3	1.12	2.34891
PIGZ	1.12	1.91836
MT3	1.12	0.510144
MT1E	1.12	1.45985
MKNK2	1.12	2.24461
MAP3K1	1.12	1.51301
MAFB	1.12	2.04459
LILRA2	1.12	1.49218
KIF5C	1.12	0.38152
KIAA0513	1.12	2.06557
HP1BP3	1.12	1.62236
GAS2L1	1.12	0.630184
EPS8L1	1.12	1.46496
E2F1	1.12	2.36608
APBB1	1.12	1.97994
ADCY6	1.12	2.23186
ZNF324B	1.11	1.43404
WISP3	1.11	0.601259
USP11	1.11	2.16609
UCN	1.11	0.519322
TRPM6	1.11	0.846119
TRIM62	1.11	1.99334
TK2	1.11	2.00106
TFEC	1.11	0.611265
SUPT20H	1.11	0.522374
SH3BP2	1.11	1.31027
RET	1.11	0.966686
RAD9A	1.11	1.96036
PPT2-EGFL8///EGFL8///PPT2	1.11	1.43235
NAA16	1.11	0.365346
MR1	1.11	1.89655
MED12	1.11	1.78702
MCF2L2	1.11	0.412283
KIF20A	1.11	2.26944
KDM5B	1.11	2.36233
IL33	1.11	0.530436
IL18BP	1.11	1.50403
HS3ST1	1.11	1.19241
GORASP1	1.11	2.35942
GABRA1	1.11	1.10334
FAAH	1.11	2.05488
EMX1	1.11	0.554636
CRABP1	1.11	0.689286
CELSR3	1.11	2.06822
CDC42EP4	1.11	2.05476
BFSP1	1.11	1.44516
ANXA4	1.11	2.19969
ZNF589	1.1	2.34421
ZMIZ2	1.1	1.23246
ZBTB48	1.1	2.2456
TRO	1.1	2.07802
TLL2	1.1	0.403617
SKAP2///IGHG1	1.1	1.01206
RASGRF1	1.1	1.03505
PZP	1.1	0.676803
PPP1R3A	1.1	0.358736
POMZP3	1.1	2.14105
PLXNA3	1.1	1.89449
PLD3	1.1	2.01055
PLA2G4B///JMJD7-PLA2G4B	1.1	2.33112
PHF11	1.1	1.54545
PCDH7	1.1	2.06159
MYL1	1.1	0.97818
MT1M	1.1	2.09067
MIR4640///DDR1	1.1	2.025
LUZP4	1.1	1.25006
LOC101930416///LOC101929792///LOC100996724///LOC653513///PDE4DIP	1.1	0.348458
LOC101929272	1.1	1.87331
L3MBTL1	1.1	0.480167
IL23A	1.1	0.537036
IGHV4-31///IGHM///IGHG3///IGHG1///IGHD///IGHA1	1.1	2.24042
IDS	1.1	2.1854
HIC1	1.1	1.29581
GGTLC1	1.1	1.85539
FOSL2	1.1	1.92471
FBXO40	1.1	0.88143
COL6A1	1.1	1.30729
CDK5R1	1.1	0.455022
CCNB2	1.1	2.28145
C1R	1.1	1.55104
C17orf62	1.1	2.21927
BRAP	1.1	2.29906
BMP8A	1.1	1.64328
ARPC4-TTLL3///TTLL3///ARPC4	1.1	1.44228
APLP1	1.1	1.8059
AKR1C1	1.1	1.51977
AACS	1.1	1.88759
ZNF155	1.09	1.79093
ZFP36L1	1.09	0.548911
VAV1	1.09	0.574698
TARP	1.09	1.3121
SUSD6	1.09	2.26804
SSBP1	1.09	2.07122
SMR3A///SMR3B	1.09	0.622731
SLC43A3	1.09	0.470993
RING1	1.09	2.34967
PTRF	1.09	1.51646
P2RY14	1.09	1.6111
NAA40	1.09	2.1981
METTL3	1.09	1.98686
LOC729966///PDE4C	1.09	0.603865
JUND	1.09	2.28221
ITGB1	1.09	0.332628
HYPM	1.09	0.414717
HBA2///HBA1	1.09	1.20553
H6PD	1.09	1.17161
EZH1	1.09	1.66167
DAPK2	1.09	1.68672
CORO1A	1.09	1.55264
CLCN7	1.09	1.57017
CHKB	1.09	2.01076
CD44	1.09	1.55301
CD2BP2	1.09	2.26735
CATSPERG	1.09	1.79917
C1QTNF3-AMACR///AMACR	1.09	1.58208
BTNL8	1.09	0.718322
AQP3	1.09	2.33342
APH1B	1.09	2.08984
ADRA1A	1.09	0.421773
ACD	1.09	2.09939
ABHD5	1.09	1.39796
XYLB	1.08	0.850943
WIZ	1.08	1.06105
VPS50	1.08	0.657893
UGT2B28	1.08	0.509273
TBC1D3P1-DHX40P1///RNFT1	1.08	2.28537
SPTAN1	1.08	1.2987
SNN	1.08	2.15813
SIRT7	1.08	2.14282
SCN2A	1.08	0.66983
RBM5	1.08	1.99191
PLA2G4B///JMJD7-PLA2G4B	1.08	1.39265
PDE2A	1.08	0.578026
PCYOX1L	1.08	2.08203
MDC1	1.08	2.33072
LOXL1	1.08	1.84729
LOC101930075///NPIPA8///NPIPA7///NPIPA5///NPIPA2///NPIPA3///PKD1P1///NPIPA1	1.08	2.068
LARP4B	1.08	0.525879
INTS5	1.08	2.26723
HEXIM1	1.08	2.12344
GPR31	1.08	1.44889
GBP1	1.08	0.388166
GBAP1	1.08	1.99109
DNAJB1	1.08	1.53369
DDX4	1.08	0.880109
CTSA	1.08	2.19184
CTBS	1.08	0.520302
CROCCP3	1.08	1.6689
COQ6	1.08	1.86031
COL3A1	1.08	0.618668
CLDN5	1.08	0.709873
ARID5A	1.08	2.22225
APOL3	1.08	1.12461
TUBA4B	1.07	0.497475
TTPAL	1.07	2.13421
TCEAL1	1.07	1.74371
TBX3	1.07	2.19283
STK19	1.07	1.37906
SMPDL3A	1.07	1.97806
SAR1A	1.07	1.88218
PTGER1	1.07	0.368236
PRB1	1.07	0.821868
PLEKHM2	1.07	2.24894
NFATC4	1.07	2.13168
MUC1	1.07	2.26863
MIR6849///MIR1234///MIR939///CPSF1	1.07	2.18641
LOC101929726	1.07	0.855637
LOC101060363///PPIA	1.07	1.19631
KLRA1P	1.07	0.877325
ITGA6	1.07	1.0244
IGLV1-44	1.07	0.741564
GOLGA2	1.07	1.62114
GATA3	1.07	2.0528
F2	1.07	0.628192
CDKN1C	1.07	1.7359
BACH1	1.07	2.16733
ARHGAP28	1.07	0.568726
ANXA10	1.07	0.470722
ALPPL2	1.07	1.69546
ABCG1	1.07	1.39925
ZNF446	1.06	1.76266
UGCG	1.06	1.1012
TSNAX-DISC1///DISC1	1.06	0.630332
TNK2	1.06	1.288
SYT11	1.06	1.5907
SOCS1	1.06	1.64891
SNRNP70	1.06	0.73407
SEMG1	1.06	0.581767
SAT1	1.06	1.89943
PSG2	1.06	0.878383
PPP1R1A	1.06	1.49143
POU2F2	1.06	0.606607
PI15	1.06	0.855595
PEG3	1.06	0.471421
P2RX5-TAX1BP3///TAX1BP3///P2RX5	1.06	1.87953
ORAI2	1.06	1.58652
NAA40	1.06	1.0805
MME	1.06	1.38164
MED20	1.06	1.96471
LTC4S	1.06	1.03894
LOC100506248///MIR1244-2///MIR1244-3///MIR1244-1///LOC728026///PTMA	1.06	2.18915
LINC00474	1.06	0.899713
IPP	1.06	2.17896
IFNA7	1.06	0.396631
HIC2	1.06	1.90352
HDAC6	1.06	0.928199
HAUS5	1.06	2.26116
GP5	1.06	0.601335
GK2	1.06	0.443046
GAS2L1	1.06	1.67343
FCER2	1.06	1.29451
ERBB3	1.06	0.87572
CXorf21	1.06	1.33819
CDK13	1.06	0.699992
CCHCR1	1.06	1.65357
CAMK2A	1.06	1.50061
BRPF1	1.06	2.25841
BBS1	1.06	2.14235
ARHGAP29	1.06	2.25806
WDR6	1.05	1.63759
TIGAR	1.05	1.90035
TAB2	1.05	1.65367
SFTPA2///SFTPA1	1.05	1.06098
SCNN1G	1.05	1.25231
RND1	1.05	1.67784
PRDX3	1.05	2.1722
NTRK2	1.05	0.525586
MICA	1.05	1.87786
MALT1	1.05	2.03959
LOC101930591///FAM21A///FAM21C	1.05	2.21307
LOC100630923///LOC100289561///PRKRIP1	1.05	2.06668
LMO2	1.05	1.67611
KEAP1	1.05	2.18633
IMPG1	1.05	0.88192
IGKC	1.05	1.0613
HIST1H2BD	1.05	1.71208
HCG4B	1.05	0.813572
GSS	1.05	2.06844
GADD45B	1.05	2.16392
CLCN7	1.05	1.98899
CHRNE	1.05	1.89311
CDH6	1.05	0.376654
CCDC106	1.05	1.94146
CBFA2T2	1.05	1.3475
C2	1.05	0.858435
BFSP2	1.05	0.535587
B3GNT3	1.05	1.6293
ARL14	1.05	0.271787
ZSCAN18	1.04	2.15862
ZNF335	1.04	1.9137
ZNF219	1.04	1.9067
TACR1	1.04	0.654517
STK17B	1.04	2.04715
RIPK1	1.04	1.45284
RAB36	1.04	1.91805
PRUNE1	1.04	2.04894
PRR13	1.04	1.76887
PLXNC1	1.04	1.7687
PLPP3	1.04	1.42397
PADI3	1.04	0.868576
OBSL1	1.04	1.91305
NR1H3	1.04	2.25364
NOL3	1.04	1.17802
MCL1	1.04	1.98643
LOC102724197///LOC100132705///GGT2///GGTLC1///GGTLC2///GGT3P///GGT1	1.04	1.74318
LOC101060835///HLA-DQB1	1.04	1.85408
INPPL1	1.04	2.25323
IGLC1	1.04	0.555472
HLA-DPA1	1.04	1.61539
HLA-C	1.04	1.65839
HIST1H2BE	1.04	2.15233
GTF2IRD2B	1.04	2.11265
GRIK2	1.04	0.966781
GNRHR	1.04	0.560855
FLII	1.04	2.22544
FGF9	1.04	1.86123
DSCC1	1.04	0.789424
CCDC92	1.04	2.17868
CCDC69	1.04	0.967559
BCL6	1.04	0.790658
APOL2	1.04	1.503
TAPBP	1.03	1.54333
SUGP2	1.03	1.84011
RNF8	1.03	0.879685
PTPRT	1.03	0.327405
PPIEL	1.03	1.34544
PML	1.03	1.78937
OR1A2	1.03	0.349064
MFGE8	1.03	1.6464
LOC101060835///HLA-DQB1	1.03	0.518232
LMNA	1.03	1.90153
ITGBL1	1.03	0.925129
IL23A///TRBV19	1.03	1.64538
HS3ST1	1.03	0.649382
HN1	1.03	2.12255
HLA-B	1.03	2.03028
ERCC6	1.03	2.13627
CYFIP2	1.03	2.1656
CTSK	1.03	0.974572
CASQ2	1.03	0.730811
BRD8	1.03	1.88156
ARAP1	1.03	2.1385
AKAP13	1.03	0.477927
ZFP36L1	1.02	0.847378
WNT7B	1.02	1.07019
VPS37B	1.02	2.23664
TRO	1.02	1.75753
TRIM49C///TRIM49	1.02	1.19087
TMEM223	1.02	0.558499
TMEM19	1.02	1.91348
SP110	1.02	2.13891
SGSM3	1.02	1.6244
SEMA4C	1.02	2.17077
PTCRA	1.02	1.13797
PLPPR2	1.02	1.70216
PIK3IP1	1.02	0.815861
PAXBP1	1.02	2.23215
OGFR	1.02	1.96079
NKTR	1.02	0.9017
NDUFB2-AS1	1.02	1.75134
MAP2K7	1.02	1.74174
LSP1	1.02	0.470144
LRMP	1.02	0.406723
LHX2	1.02	1.46475
KMT2B	1.02	1.52519
KMO	1.02	1.42473
KLHDC2	1.02	2.23482
KHNYN	1.02	2.24065
KCNN4	1.02	0.774115
ITGA2B	1.02	1.77083
IPO13	1.02	2.25219
IFI30///PIK3R2	1.02	2.04727
IFFO1	1.02	2.1317
GOLGA8A	1.02	2.17872
GABARAPL1	1.02	1.36347
FUT4	1.02	1.92461
ERCC8	1.02	0.592628
ENPP4	1.02	1.69068
CTF1	1.02	2.18955
CLK4	1.02	2.17515
CHST2	1.02	2.1322
CEP135	1.02	0.460419
CDH1	1.02	0.464299
CCDC177	1.02	1.18749
[truncated: 19,157 more rows]

## Sheet: Figure 1D
Figure 1D
Plasma GDF15
Hours	Vehicle					CPT
1h	242.8	179.8	256	276.2	267.8	661.6	395	602	481.6	523.2
2h	235.9	162.3	251	290.8	179.8	545.7	380.2	559	409.5	471.5
6h	228.3	197.2	240.7	259.6	251.6	431.4	291.2	453.8	358.2	331.6
12h	239.4	141.5	301.4	277.9	187	382	264.6	392.8	293.8	309
24h	224.3	285.9	286	263	198.4	297.8	165	240.6	253.1	254.7

## Sheet: Figure 2
Figure 2A
Plasma GDF15
Weeks	Vehicle						CPT
1	177.3	188.5	190.8	237.2	218.8	119	313.2	497	357.5	446.8	353.294	339.5
2	217.4	231.2	202.2	246.1	285	176.2	369.4	439.2	397.3	406.1	379.6	432.9
3	239.3	238	205.6	251	270.7	262.5	511.2	540.2	407	402.2	444.5	446.8
4	283.5	207.5	226.8	293.4	209.5	270.1	403.2	605	489.2	465.8	452.4	474.5
Figure 2B
Cumulative food intake
Days	Vehicle						CPT
0	0	0	0	0	0	0	0	0	0	0	0	0
3	7.16	7.81	6.81	6.15	7.57	7.64	5.65	5.28	5.85	6.67	8.44	7.58
6	14.29	15.68	15.17	14.68	15.97	16.92	13.11	11.4	12.67	13.51	15.85	15.03
9	21.79	22.45	21.03	19.56	23.67	24.77	20.31	18.97	19.6	20.8	21.56	20.39
12	29.86	29.46	27.65	26.6	31.99	33.92	25.64	24.36	26.13	27.94	27.56	27.7
15	38.42	36.77	34.98	35.86	40.62	43.57	31.37	29.2	29.79	35.39	35.55	32.47
18	46.9	44.03	44.05	44.46	48.54	53.01	37.21	34.83	34.84	42.44	43.99	37.73
21	54.1	51.19	51.13	52.36	56.41	61.97	43.15	41.32	37.91	50.69	47.82	40.96
24	63.12	59.57	58.68	61.97	64.87	71.58	49.55	48.02	45.4	59.18	55.61	47.63
27	74.39	69.84	67.93	73.73	76.2	84.73	57.54	56.86	52.53	66.96	61.35	55.75
30	83.1	79.53	75.82	81.83	85.14	95.02	64.01	64.06	57.93	72.93	64.53	63.13
Figure 2C
Body weight
Days	Vehicle						CPT
0	43.59	44.73	45.19	42.83	43.6	41.99	43.58	45.32	44.4	44.06	43	41.44
3	43.46	45.02	45.2	41.8	43.84	41.32	42.52	43.62	43.26	42.29	42.08	41.03
6	43.29	44.61	45.31	42.06	43.81	41.11	41.76	42.73	42.58	41.69	41.38	40.64
9	43.28	44.56	44.04	42.23	44.12	41.36	41.25	42.27	42.01	41.26	40.83	40.05
12	44.01	45.45	44.54	43	45.12	41.95	40.59	41.77	41.58	40.82	40.08	39.52
15	44.79	45.46	45.06	44.06	46.31	42.99	40.49	40.52	41.07	40.69	40.53	40.05
18	44.98	45.67	45.3	44.51	46.15	43.41	40.1	40.24	41.36	39.91	39.91	39.36
21	45.22	45.93	46.8	44.04	46.25	43.93	39.9	39.74	40.54	40.21	39.42	39.53
24	45.91	46.82	46.4	45.26	46.57	44.38	39.6	39.34	40.3	40.05	39.09	38.87
27	46.51	47.64	46.63	45.52	48.27	45.8	39.41	39.05	39.79	39.83	38.99	39.8
30	47.01	48.21	46.3	46.02	48.53	46.21	39.02	39.27	39.81	38.7	38.52	38.65
Figure 2D
Adipose tissue weight
	Vehicle						CPT
iWAT	1.79	2.531	2.363	1.297	1.662	1.505	0.845	0.489	0.783	1.102	0.458	0.758
eWAT	1.85	2.455	1.582	1.348	2.023	1.804	1.093	1.123	0.756	1.306	1.115	0.82
Figure 2E
Plasma lipids
	Vehicle						CPT
TG	101.2	116.8	109.2	114.2	105.14	120.21	97.8	63.75	99.1	63.8	92.2	88.24
TC	155.8	176	158.6	167.4	187.58	133.42	117.7	131.8	143	80.8	145.4	97.06
Figure 2F
Liver weight
	Vehicle						CPT
	2.01	1.73	1.91	1.61	1.87	1.91	1.36	1.12	1.08	1.38	1.5	1.23
Figure 2G
Hepatic lipids
	Vehicle						CPT
TG	87.37	129.3	107.5	119.6	104.3	135.6	83	71.2	65.5	53.6	60.7	47.2
TC	14.4	14.7	19.17	17.9	19.2	18.7	9.57	13.98	14.11	6.88	12.34	7.52
Figure 2H
Plasma transaminases
	Vehicle						CPT
ALT	105	125.1	145.5	126.3	131	118	32.5	47.4	22.8	20.5	23.2	30.4
AST	148	179	185	200.7	150.8	126.5	105	89	104.1	92.7	70.6	110.2
Figure 2I
Blood glucose
Minutes	Vehicle						CPT
0	234	194.4	201.6	167.4	162	165.6	138.6	172.8	185.4	180	124.2	135
30	108	120.6	162	158.4	158.4	167.4	100.8	122.4	73.8	136.8	92.7	81
60	91.8	99	163.8	154.8	102.6	140.4	66.8	54	50.4	95.4	77.4	82.8
90	131.4	93.6	147.6	140.4	120.6	156.6	96.8	68.4	66.6	93.6	68.4	111.6
120	171	120.6	174.6	124.2	118.8	158.4	94.6	81	84.6	118.8	104.4	127.8
The area under the curve (AUC)
	Vehicle						CPT
	16011	14121	19845	17982	15660	18792	11430	11151	9774	14256	10584	12204
Figure 2J
Blood glucose
	Vehicle						CPT
0	169.2	163.8	154.8	183.6	136.8	120.6	145.8	158.4	100.8	129.6	97.2	120.6
30	469.8	531	491.4	480.6	547.2	419.4	464.4	338.4	451.8	426.6	358.2	369
60	378	450	466.2	387	327.6	336.6	239.4	262.8	333	273.6	360	334.8
90	376.2	316.8	374.4	275.4	396	327.6	221.4	235.8	311.4	219.6	192.6	216
120	286.2	219.6	313.2	230.4	320.4	291.6	226.8	127.8	181.8	122.4	147.6	198
The area under the curve (AUC)
	Vehicle						CPT
	43551	44685	46980	40500	44982	38691	33345	29403	37125	31374	30996	32373

## Sheet: Figure 3
Figure 3B
Plasma GDF15
	Vehicle + IgG						CPT + IgG						Vehicle + Anti-GDF15						CPT + Anti-GDF15
	49.2	45	77.6	58.8	82.9	92.4	128.1	82.9	71.3	113.7	108.9	89.7	58.5	45	46.6	38.8	72.9	39.4	60.3	85	51.6	98.8	52.9	79.4
Figure 3C
Cumulative food intake
Days	Vehicle+IgG						CPT+IgG						Vehicle+Anti-GDF15						CPT+Anti-GDF15
0	0	0	0	0	0	0	0	0	0	0	0	0	0	0	0	0	0	0	0	0	0	0	0	0
3	16.73	17.69	17.1	15.94	15.38	15.89	16.12	14.25	18.88	14.81	12.45	15.29	17.13	17.23	15.73	15.46	16.47	18.53	16.02	16.87	17.98	16.48	17.43	15.39
6	32.95	35.21	34.62	33.73	31.49	31.46	29.37	26.82	34.78	27.95	26.67	24.38	33.08	32.8	32.74	31.09	34.71	36.95	30.65	29.68	35.59	31	35.19	31.05
9	51.65	54.44	50.58	49.99	47.75	46.31	39.45	37.68	51.04	43.37	38.85	34.07	48.61	47.71	47.11	46.36	53.55	55.13	44.53	41.77	53.38	45.7	52.41	47.22
12	63.51	70.07	65.1	64.09	66.44	61.97	50.53	47.67	67.03	59.3	48.84	47.15	66.15	64.09	61.69	61.42	71.25	73.13	59.3	53.8	69.07	59.62	67.98	63.6
15	78.3	83.6	81.3	80.17	85.7	77	66.72	58.53	82.09	71.99	60.6	57.05	82.93	81.49	77.86	77.05	90.72	90.32	75.1	66.1	83.2	73.81	84.72	80.07
18	94.56	98.51	98.7	97.93	105.5	92.3	70.23	69.66	96.34	85.79	73.17	67.28	97.03	99.28	95.74	92.35	107.94	106.49	82.3	78.01	97.57	89.44	103.56	97.56
21	109.4	114.53	113.46	115.06	124.85	108.2	100.12	80.43	110.86	95.81	86.85	75.77	112.5	118.48	113.89	105.31	125.85	123.38	95.4	89.29	110.53	105.1	120.45	113.4
24	136.1	131.12	128.64	130.78	143.75	123.53	96.3	87.9	124.99	106.46	100.65	89.09	128.4	137.14	131.95	120.67	143.91	139.34	118.3	108.01	125.14	119.74	137.64	129.48
27	151.2	146.84	145.23	146.32	163.64	138.83	120.1	96.45	139.69	116.57	114.09	102.86	146.3	155.2	150.49	135.79	161.58	154.67	136.3	118.13	138.82	135.46	155.52	144.54
Figure 3D
Body weight
Days	Vehicle + IGg						CPT + IGg						Vehicle + Anti-GDF15						CPT + Anti-GDF15
0	45.98	45.7	49.13	46.41	46.07	43.41	47.12	45.5	47.57	43.07	46.67	49.6	45.12	44.99	42.54	46.23	47.84	48.8	44.91	43.59	48.22	46.7	45.86	46.89
3	45.79	45.89	49.53	47.14	45.98	42.97	46.41	44.6	47.2	42.09	46.14	49.13	45.41	44.56	42.74	45.95	48.05	47	44.35	43.46	48.27	46.05	45.72	45.18
6	46.67	46.9	50.1	48.2	46.55	42.77	45.98	44.41	46.76	42.6	46.17	48.63	46.42	45.55	43.96	46.98	49.6	47.98	45.86	44.11	48.19	47.68	46.71	46.78
9	46.6	47.56	51.84	48.91	46.7	42.28	45.48	43.76	47.44	42.5	46.24	48.77	48.09	47.15	44.38	47.45	50.64	50.21	46.41	43.98	48.69	48.18	46.48	47.79
12	47.63	47.54	52.72	48.63	47.34	43.41	45.33	43.26	46.87	42.31	45.83	49.13	48.49	48.46	45.55	47.95	50.25	50.17	47.07	44.43	49.01	48.8	46.99	47.59
15	49.6	48.72	52.99	49.42	47.86	43.78	44.98	43.07	46.42	42.3	45.57	49.83	49.27	48.96	46.16	49.7	51.38	50.8	47.91	44.87	49.66	49.85	48.45	48.59
18	49.98	48.5	53.67	51.31	49.57	44.66	44.33	42.94	46.24	42.06	45.12	50.02	50.07	50.53	46.01	50.49	51.92	51.3	48.78	45.04	50.62	49.86	49.57	47.96
21	51.03	47.88	54.69	51.34	49.63	45.41	44.08	42.77	45.72	41.63	44.24	49.11	50.17	51.02	46.72	51.18	52.2	53.2	49.34	45.44	51.54	50.51	49.14	47.11
24	52.17	47.65	55.1	51.74	50.11	46.03	44.17	42.61	45.91	40.71	44.63	48.94	51.39	52.66	47.12	51.52	53.07	52.99	49.72	45.96	51.94	51.02	49.6	48.32
27	52.56	47.78	56.07	52.01	50.31	45.74	43.95	42.53	45.61	40.95	44.36	48.49	53.12	52.5	47.58	51.17	53.2	53.32	50.03	46.65	52.72	51.12	49.96	47.77
Figure 3E
Adipose tissue weight
	Veicle + IgG						CPT + IgG						Vehicle + Anti-GDF15						CPT + Anti-GDF15
iWAT	4.518	4.419	4.349	4.091	4.959	4.674	3.019	3.086	3.631	3.04	2.275	2.938	4.71	4.911	4.582	4.806	4.674	4.959	4.41	4.866	3.694	4.472	3.918	4.813
eWAT	2.294	1.943	2.829	2.006	2.312	1.98	1.982	1.744	2.144	1.648	1.167	1.294	2.293	2.943	2.475	2.044	2.012	2.305	2.319	2.443	2.471	2.044	2.012	2.395
Figure 3F
Liver weight
	Veicle + IgG						CPT + IgG						Vehicle + Anti-GDF15						CPT + Anti-GDF15
	3.43	3.85	3.66	3.54	3.17	3.32	2.43	2.21	2.52	3.04	2.28	2.93	3.46	3.94	3.66	3.7	3.21	3.31	3.19	3.09	3.4	3.21	3.51	3.63
Figure 3G
BAT weight
	Veicle + IgG						CPT + IgG						Vehicle + Anti-GDF15						CPT + Anti-GDF15
	0.481	0.516	0.494	0.47	0.522	0.508	0.397	0.421	0.448	0.488	0.437	0.474	0.432	0.522	0.487	0.474	0.437	0.498	0.432	0.422	0.409	0.487	0.492	0.414
Figure 3H
Muscle tissue weight
	Veicle + IgG						CPT + IgG						Vehicle + Anti-GDF15						CPT + Anti-GDF15
GAS	0.223	0.251	0.162	0.195	0.197	0.212	0.187	0.189	0.133	0.171	0.242	0.247	0.223	0.211	0.23	0.208	0.24	0.194	0.193	0.204	0.189	0.208	0.203	0.196
QUA	0.187	0.234	0.154	0.214	0.181	0.196	0.179	0.14	0.162	0.197	0.193	0.224	0.218	0.208	0.196	0.18	0.209	0.218	0.189	0.183	0.197	0.224	0.182	0.178
Figure 3I
Blood glucose
	Vehicle + IgG						CPT + IgG						Vehicle + Anti-GDF15						CPT + Anti-GDF15								140.4	7.8	8.8	158.4
0	129.6	122.4	178.2	163.8	140.4	147.6	122.4	113.4	147.6	136.8	91.8	84.6	135	131.4	165.6	154.8	91.8	181.8	142.2	158.4	196.2	158.4	144	140.4			455.4	25.3	26.3	473.4
30	408.6	430.2	406.8	462.6	388.8	480.6	343.8	355.4	338.4	351	390.6	297	433.8	473.4	417.6	464.4	439.2	394.2	439.2	473.4	437.4	361.8	388.8	414			329.4	18.3	19.3	347.4
60	351	289.8	295.2	361.8	358.2	387	223.2	262.8	189	264.6	194.4	226.8	365.4	340.2	329.4	412.2	336.6	376.2	358.2	347.4	288	342	306	331.2			282.6	15.7	16.7	300.6
90	235.8	293.4	282.6	198	261	273.6	163.8	151.2	133.2	176.4	149.4	140.4	268.2	259.2	279	243	277.2	279	259.2	300.6	216	273.6	196.2	261			178.2	9.9	10.9	196.2
120	201.6	187.2	176.4	208.8	171	187.2	106.2	126	127.8	136.8	140.4	118.8	217.8	203.4	207	181.8	172.8	185.4	187.2	196.2	169.2	180	162	214.2					1
The area under the curve (AUC)
	Vehicle + IgG						CPT + IgG						Vehicle + Anti-GDF15						CPT + Anti-GDF15
	34830	35046	34857	36261	34911	39258	25353	26673	23949	27864	25515	22977	38016	37314	36909	38637	36207	37503	36639	36099	33183	34398	30780	33345
Figure 3J
Hepatic lipids
	Vehicle + IgG						CPT + IgG						Vehicle + Anti-GDF15						CPT + Anti-GDF15
TG	81.2	83.9	85.9	112.3	124.4	111.2	69.2	73.1	81.2	89.3	77.1	79.2	82.5	95.2	95.1	113.4	119.7	91.1	69.6	77.3	89.5	97.6	117.9	93.5
TC	5.4	7.1	6.7	9.3	6.9	7.7	3.8	4.8	3.2	3	4.2	4.4	7.8	6.8	8.6	9	6.2	6.4	6.1	7.2	8.2	6.4	6.2	7.4

## Sheet: Figure 4
Figure 4A
Gdf15 mRNA expression
	Vehicle						CPT
iWAT	1.045	1.062	0.814	1.411	0.782	0.978	1.757	0.866	2.496	0.505	0.615	0.481
BAT	1.325	2.329	1.73	2.693	0.673	0.817	1.458	1.281	1.102	1.237	0.621	0.825
Muscle	1.685	1.087	1.405	0.546	0.709	0.986	1.607	0.531	0.721	0.778	1.586	1.133
Liver	1.301	2.432	2.924	4.862	5.013	2.954	20.899	14.335	23.934	17.107	19.377	15.914
Kidney	9.015	4.496	2.799	8.457	7.184	5.118	3.118	8.79	7.252	7.488	10.864	6.258
Heart	1.242	0.787	1.021	1.169	0.814	1.049	0.98	1.188	0.857	1.314	1.048	1.827
Duodenum	0.779	0.959	2.08	0.558	1.151	0.884	1.652	0.775	2.991	1.794	1.309	1.385
Jejunum	0.521	0.876	2.245	1.319	0.786	0.615	1.959	3.915	1.583	4.596	0.814	0.705
Ileum	0.618	0.798	0.727	2.866	0.93	1.905	3.806	2.737	2.948	3.549	1.232	2.711
Colon	0.431	1.467	2.183	5.419	1.051	1.716	1.918	7.509	1.938	3.627	1.753	0.714
Figure 4B
GDF15 release into media
CPT	GDF15 level
0	330.2	382	354.5	396	397.6	318.8
0.1	373.7	357	335	404.3	386.3	422.8
0.2	426.5	367	485.1	406.7	398.7	423
0.5	483.1	528.4	510	590	425	442.9
1	886.4	947	910.5	929.6	1025.6	850.2
2	942	1034.3	1010.6	1290.2	825.5	950
Figure 4C
Gdf15 mRNA expression
	Vehicle						CPT
	1.028	0.956	1.243	0.787	1.092	0.994	1.57	1.454	1.495	1.597	1.918	1.325
Figure 4D
Relative expression
	Vehicle						CPT
Atf4	1.298	0.97	0.904	0.797	1.276	0.863	2.055	1.661	1.307	1.39	1.548	1.045
Chop	1.143	0.645	1.07	0.991	1.295	0.77	3.098	3.458	1.205	2.101	1.573	1.277
Figure 4E
Relative expression
	Vehicle					CPT
Atf4	0.958	0.973	1.343	0.874	0.912	1.605	1.31	1.537	2.906	2.258
Chop	0.732	0.993	1.407	0.838	1.167	1.501	1.694	1.904	1.02	1.977
Figure 4I
GDF15 release into media
	Vehicle + Scramble siRNA					CPT + Scramble siRNA					Vehicle + ATF4 siRNA					CPT + ATF4 siRNA
	630.5	382.2	454.8	396	514.3	817.8	947.3	870.5	929.2	965.3	250.7	350	367.8	485.3	400.3	620.4	367.8	485	528.9	473.2
Figure 4J
Gdf15 mRNA expression
	Vehicle + Scramble siRNA					CPT + Scramble siRNA					Vehicle + ATF4 siRNA					CPT + ATF4 siRNA
	0.782	0.889	0.599	1.033	0.954	9.954	11.9	13.828	10.669	15.239	0.782	0.889	0.599	1.033	0.954	3.954	2.895	4.827	5.684	5.238
Figure 4L
GDF15 release into media
	Vehicle + Scramble siRNA					CPT + Scramble siRNA					Vehicle + CHOP siRNA				CPT + CHOP siRNA
	520.6	382.8	504.5	376	428.6	897.2	1047.4	900	979.6	853.2	270.1	320.9	367.5	465	403.2	450	787.1	495.3	628.6	542.1
Figure 4M
Gdf15 mRNA expression
	Vehicle + Scramble siRNA					CPT + Scramble siRNA					Vehicle + CHOP siRNA				CPT + CHOP siRNA
	0.782	0.889	0.594	1.033	0.954	9.954	5.892	8.827	7.669	8.238	0.783	0.889	0.594	1.033	0.954	3.954	2.886	4.828	3.663	5.238

## Sheet: Figure 5
Figure 5B
Gdf15 mRNA expression
	AAV8-scramble-shRNA						AAV8-GDF15-shRNA
	0.697	0.761	0.834	1.21	1.434	1.49	0.398	0.361	0.337	0.292	0.368	0.27
Figure 5C
Plasma GDF15
	AAV8-scramble-shRNA + Vehicle						AAV8-scramble-shRNA + CPT						AAV8-GDF15-shRNA + Vehicle						AAV8-GDF15-shRNA + CPT
	118.8	204.9	195.6	185.2	127	209.4	329	236.6	243.6	319.9	308	225.3	157.5	140.5	186.4	173.5	149	178.6	202.2	188.5	190.3	181	213.6	227.9
Figure 5D
Body weight
Days	AAV8-scramble-shRNA + Vehicle						AAV8-scramble-shRNA + CPT						AAV8-GDF15-shRNA + Vehicle						AAV8-GDF15-shRNA + CPT
0	36.33	30	32.9	29.72	29.77	30.02	30.14	30.01	30.05	32.87	32.92	30.96	34.01	30.12	32.8	32.8	31.41	31.34	35.71	32.7	29.06	31.25	31.01	29.62
3	38.49	30.92	33.4	30.33	31.12	31.13	30.66	30.46	29.99	33.38	34.09	31.47	33.57	30.84	33.16	33.38	31.84	32.21	36.26	34.08	29.56	31.17	31.52	29.91
6	39.65	31.19	34.4	32.24	31.61	31.46	31.24	31.37	30.73	34.42	34.42	32.19	33.92	31.51	34.05	34.93	32.71	33.11	36.77	34.57	29.91	32.07	32.1	30.6
9	41.12	31.43	35.27	32.22	32.35	31.89	32	31.36	31.11	34.73	35.09	32.59	34.88	31.79	34.41	34.31	32.95	33.5	36.98	35.32	31	33.01	32.95	31.92
12	40.9	31.74	35.67	32.92	33.15	32.98	32.91	32.6	31.34	36.22	35.24	33.41	36.19	32.77	35.5	36.58	34.17	34.13	37.72	36.14	31.31	34.05	33.58	32.26
15	42.42	32.11	36.66	34.23	33.97	33.568	34.04	33.6	32.81	37.21	36	34.46	36.81	35.12	35.77	37.7	35.41	36.08	39.51	36.96	31.6	34.92	34.41	32.94
18	40.7	32.57	36.54	34.51	35.2	34.94	34.9	34.37	33.16	38.17	36.35	35.12	37.6	36.2	36.35	38.79	36.18	36.48	40.33	38.22	31.81	36.1	35.22	33.68
21	41.89	34.44	38.35	35.13	35.79	35.08	35.85	34.24	33.94	38.35	37.19	35.8	39.23	36.84	37.03	39.73	37.07	37.27	40.82	38.81	32.1	36.44	35.71	34.45
24	44.66	34.26	38.3	35.74	36.12	35.47	36.26	34.71	33.75	38.67	37.4	36.32	39.59	37.55	37.69	39.54	37.51	37.97	41.36	39.15	32.8	37.2	36.29	35.12
27	46.28	34.55	40.42	37.39	37.26	36.1	37.14	35.56	34.16	38.86	36.98	36.29	40.19	38.73	37.96	42.32	38.59	38.63	42.25	40.3	33.37	38.38	37	34.99
30	45.37	34.37	39.48	38.11	38.48	36.56	37.51	36.54	34.16	38.84	36.88	36.37	41.41	39.13	39.31	43.57	39.56	39.47	42.55	41.28	34.03	38.4	37.65	36.35
33	47.17	34.86	40.97	38.57	40.34	36.32	37.71	36.45	34.71	39.34	36.7	36.49	41.36	39.32	40.58	44.18	40.07	39.98	42.7	43.11	34.47	38.75	38.3	36.83
36	46.97	35.57	42.11	38.68	40.07	36.39	37.87	37.74	34.66	39.17	36.74	36.35	42.25	40.21	42.07	44.81	41.02	40.96	43.37	42.84	34.21	39.27	38.5	37.28
39	45.24	35.87	43.1	38.09	40.57	36.66	38.35	37.98	35.37	39.19	36.53	36.25	40.88	40.6	41.77	45.44	41.6	41.39	43.67	43.33	34.73	39.68	39.05	38.38
42	47.42	36.9	43.33	38.34	40.87	37.16	38.37	37.7	34.96	39.02	36.64	36.8	40.98	40.53	42.26	45.09	41.56	41.03	43.62	43.63	35.07	39.97	39.27	38.57
45	48.29	37.09	43.51	38.69	40.77	38.52	38.67	37.72	34.93	38.91	36.73	36.23	41.51	41.22	42.44	45.78	42.07	41.58	44.6	43.53	35.36	40.43	39.46	38.06
48	47.66	38.1	42.77	39.19	41.15	39.22	38.95	37.6	34.89	38.85	36.54	36.01	43.1	41.76	42.88	46.39	42.57	41.12	44.78	43.9	35.07	40.94	39.58	37.92
51	46.41	37.28	42.62	39.64	40.51	40.23	38.48	37.19	34.95	38.84	36.29	35.88	43.71	41.19	42.88	45.6	42.47	41.46	44.12	43.28	35.26	40.35	39.23	37.73
54	47.38	37.68	42.65	39.7	40.82	40.83	38	37.01	35.04	39.14	36.28	35.98	43.89	41.07	43.34	46.16	42.71	41.6	44.03	43.58	35.48	40.7	39.47	38.14
Figure 5E
Cumulative food intake
Days	AAV8-scramble-shRNA + Vehicle						AAV8-scramble-shRNA + CPT						AAV8-GDF15-shRNA + Vehicle						AAV8-GDF15-shRNA + CPT
0	0	0	0	0	0	0	0	0	0	0	0	0	0	0	0	0	0	0	0	0	0	0	0	0
3	6.97	7.5	7.27	7.86	7.73	6.47	7.59	7.18	7.54	7.19	7.77	6.51	8.1	6.93	7.79	7.44	6.82	7.37	8.29	6.49	7.68	7.49	8	7.99
6	14.89	15.19	14.26	15.34	15.61	13.65	14.14	15.78	15.57	14.25	14.35	13.14	17.48	13.53	14.05	14.48	14.84	16.18	15.7	14.26	14.37	14.44	15.41	16.24
9	21.99	22.17	23.43	24.29	22.37	20.66	20.6	23.75	24.1	20.07	20.65	20.23	25.91	19.18	20.75	22.33	22.84	25.21	23.36	22.33	22.76	21.62	23.07	23.24
12	30.14	28.61	28.88	31.37	29.83	27.4	27.7	31.86	32	25.8	27.27	27.58	34.05	25.2	28.23	29.83	30.66	33.09	30.78	30.27	29.42	28.82	30.76	30.85
15	38.25	37.53	36.57	39.53	36.69	34.37	35.29	37.64	39.51	31.98	33.94	34.82	42.39	31.02	36.33	37.23	38.34	41.91	38.49	37.88	37.53	36.2	38.82	38.24
18	43.89	45.77	42.97	47.62	44.04	42.98	45.3	44.63	45.36	38.23	40.29	41.76	50.62	40.7	43.33	44.86	46.21	51.38	46.04	46.11	45.44	43.16	46.25	45.44
21	53.9	54.38	51.88	55.29	51.69	49.71	58.14	53.28	50.64	43.71	46.25	47.99	59.23	47.68	51.51	52.19	54.15	58.32	53.84	53.03	54.43	50.49	54.07	53.4
24	58.77	62.61	57.9	62.3	59.17	56.88	64.4	61.46	59.04	49.71	52.29	54.3	66.76	53.9	59.93	60.8	62.44	67.04	60.7	59.64	60.54	57.65	61.71	60.15
27	69.47	71.62	65.43	70.86	67.98	65.67	70.33	70.05	66.81	56.91	58.37	60.32	75.37	64.41	68.48	69.52	70.88	74.76	67.64	66.52	66.59	64.81	69.35	67.15
30	78.32	79.69	72.61	80.26	76.1	73.45	76.34	79.17	73.08	63.09	64.46	67.14	85.06	69.55	76.89	78.13	79.7	83.03	75.02	73.13	73.5	72.44	77.5	74.74
33	83.45	87.95	80.11	88.29	84.56	81.16	82.38	82.41	79.56	70.68	71.52	74.26	95.13	76.64	83.62	85.69	88.31	92.48	82.25	79.94	80.69	79.9	85.46	81.51
36	93.12	95.45	89.96	97.9	91.83	88.69	89.31	88.71	86.57	76.92	78.29	81.86	104.19	82.71	90.81	94.12	96.9	102.18	89.54	86.56	87.64	87.61	93.69	88.43
39	97.34	102.36	95.81	105.51	99.83	95.92	95.94	95.18	90.97	83.08	85.4	89.76	112.92	95.18	98.85	102.17	105.29	110.64	96.74	92.87	93.82	95.34	101.94	95.94
42	105.78	111.94	104.07	114.26	107.21	103.4	98.08	98.43	98.96	89.71	92.56	97.53	121.87	101.88	107.54	110.11	113.55	120.11	104.04	99.06	100.27	103.26	110.59	103.24
45	117.34	120.78	110.93	122.95	115.09	112.65	103.6	105.88	107.25	96.42	99.37	104.99	130.71	109.38	115.06	118.31	121.99	130.27	111.3	105.8	107.24	110.74	118.57	110.36
48	127.32	130.02	120.5	131.19	123.31	119.87	109.88	110.38	113.99	102.31	105.77	111.67	139.96	118.66	123.84	126.17	130.52	137.72	118.46	112.64	113.39	118.61	126.97	116.92
51	128.78	138.87	126.96	138.71	131.34	127.58	116.6	116.66	119.78	108.75	112.26	118.44	148.05	127.45	132.88	135.42	139.42	147.09	125.71	119.17	119.96	126.3	135.17	124.17
54	143.23	148.54	135.05	147.9	140.8	137.01	119.97	120.45	115.98	116.48	118.79	124.91	157.29	136.67	142.06	144.79	148.48	155.38	133.19	125.44	127.69	133.98	143.38	131.69
Figure 5F
Adipose tissue weight
	AAV8-scramble-shRNA + Vehicle						AAV8-scramble-shRNA + CPT						AAV8-GDF15-shRNA + Vehicle						AAV8-GDF15-shRNA + CPT
iWAT	1.679	1.631	1.555	1.884	1.776	1.814	1.102	1.3	1.277	1.32	1.234	1.153	1.902	1.581	2.307	1.605	2.362	1.725	1.551	1.882	1.431	1.961	1.54	1.675
eWAT	1.982	1.855	2.066	1.873	1.605	1.736	1.215	1.434	1.39	1.56	1.377	1.319	1.62	1.777	2.469	1.804	2.527	2.015	1.515	2.026	1.676	1.548	1.796	1.874
Figure 5G
BAT weight
	AAV8-scramble-shRNA + Vehicle						AAV8-scramble-shRNA + CPT						AAV8-GDF15-shRNA + Vehicle						AAV8-GDF15-shRNA + CPT
	0.21	0.212	0.181	0.219	0.214	0.238	0.146	0.172	0.166	0.254	0.18	0.229	0.219	0.284	0.262	0.289	0.268	0.231	0.16	0.213	0.156	0.209	0.186	0.199
Figure 5H
Muscle weight
	AAV8-sc+B76:S76ramble-shRNA + Vehicle						AAV8-scramble-shRNA + CPT						AAV8-GDF15-shRNA + Vehicle						AAV8-GDF15-shRNA + CPT
GAS	0.263	0.251	0.315	0.248	0.308	0.27	0.263	0.294	0.292	0.211	0.288	0.284	0.277	0.288	0.292	0.316	0.316	0.323	0.282	0.255	0.316	0.26	0.316	0.245
QUA	0.274	0.267	0.371	0.316	0.286	0.29	0.281	0.326	0.294	0.263	0.312	0.3	0.299	0.261	0.328	0.324	0.333	0.331	0.296	0.265	0.336	0.325	0.372	0.258
Figure 5I
Blood glucose
Minutes	AAV8-sc+B76:S76ramble-shRNA + Vehicle						AAV8-scramble-shRNA + CPT						AAV8-GDF15-shRNA + Vehicle						AAV8-GDF15-shRNA + CPT
0	153	190.8	158.4	93.6	163.8	117	136.8	154.8	133.2	91.8	102.6	124.2	167.4	181.8	158.4	140.4	117	111.6	140.4	172.8	102.6	129.6	160.2	120.6
30	450	513	423	351	453.6	405	333	381.6	334.8	370.8	345.6	356.4	448.2	520.2	397.8	507.6	475.2	318.6	455.4	444.6	390.6	453.6	410.4	385.2
60	369	439.2	338.4	331.2	430.2	356.4	232.2	306	248.4	291.6	268.2	280.8	437.4	453.6	331.2	435.6	399.6	298.8	414	381.6	347.4	376.2	320.4	327.6
90	280.8	338.4	284.4	271.8	343.8	273.6	176.4	192.6	181.8	214.2	219.6	230.4	331.2	360	286.2	367.2	322.2	252	320.4	275.4	219.6	327.6	248.4	277.2
120	208.8	293.4	201.6	176.4	248.4	160.2	158.4	167.4	162	131.4	124.2	167.4	223.2	271.8	174.6	262.8	223.2	196.2	273.6	181.8	165.6	268.2	190.8	165.6
AUC
	AAV8-sc+B76:S76ramble-shRNA + Vehicle						AAV8-scramble-shRNA + CPT						AAV8-GDF15-shRNA + Vehicle						AAV8-GDF15-shRNA + CPT
	38421	45981	36774	32670	43011	35208	26676	31239	27378	29646	28404	30402	42363	46818	35451	45360	41013	30699	41904	38367	32751	40689	34641	33993
Figure 5J
Blood glucose
Minutes	AAV8-sc+B76:S76ramble-shRNA + Vehicle						AAV8-scramble-shRNA + CPT						AAV8-GDF15-shRNA + Vehicle						AAV8-GDF15-shRNA + CPT
0	165.6	205.2	172.8	153	198	214.2	151.2	149.4	162	214.2	160.2	154.8	174.6	217.8	203.4	228.6	167.4	185.4	201.6	176.4	216	171	185.4	136.8
30	126	99	151.2	147.6	127.8	138.6	100.8	113.4	73.8	126	102.6	127.8	140.4	140.4	169.2	136.8	117	127.8	120.6	118.8	158.4	145.8	144	142.2
60	100.8	118.8	133.2	113.4	102.6	109.8	64.8	66.6	41.4	90	66.6	109.8	140.4	99	149.4	115.2	93.6	120.6	117	113.4	151.2	99	91.8	102.6
90	127.8	86.4	124.2	127.8	108	145.8	68.4	73.8	75.6	106.2	66.6	115.2	144	115.2	138.6	117	99	133.2	99	124.2	149.4	108	122.4	111.6
120	140.4	120.6	145.8	145.8	118.8	158.4	95.4	124.2	118.8	109.8	111.6	104.4	131.4	135	163.8	135	127.8	145.8	118.8	115.2	129.6	145.8	140.4	126
AUC
	AAV8-sc+B76:S76ramble-shRNA + Vehicle						AAV8-scramble-shRNA + CPT						AAV8-GDF15-shRNA + Vehicle						AAV8-GDF15-shRNA + CPT
	15228	14013	17037	16146	14904	17415	10719	11718	9936	14526	11151	14472	17334	15930	19224	16524	13716	16416	14904	15066	18954	15336	15633	14634
Figure 5K
Hepatic lipids
	AAV8-sc+B76:S76ramble-shRNA + Vehicle						AAV8-scramble-shRNA + CPT						AAV8-GDF15-shRNA + Vehicle						AAV8-GDF15-shRNA + CPT
TG	84.3	78.8	83.2	102.3	112.6	93.1	76.2	64.1	85.2	81.3	83.1	71.9	78.4	89.9	93.3	114.4	116.7	97.2	79.6	71.1	81.5	97.6	107.9	91.4
TC	10.75	14.75	11.45	13.35	13.15	13.25	7.4	9.8	9.9	11.1	8.9	7.7	11.85	12.85	13.55	17.45	18.65	15.35	9.5	13.2	11.2	13.5	13.7	12.8

## Sheet: Figure 6
Figure 6B
GFRAL+/c-Fos+cells per section
	Vehicle						CPT
AP	5	3	2	5	4	7	13	10	10	8	9	5
NTS	1	3	4	5	8	5	5	4	8	6	7	8
c-Fos+counts per section
	Vehicle						CPT
AP	6	10	8	10	9	9	23	22	20	40	24	30
NTS	30	37	25	37	10	25	19	25	27	37	15	18

## Sheet: Figure 7
Figure 7B
Plasma GDF15
	Gfral+/+ + Vehicle							Gfral+/+ + CPT							Gfral-/- + Vehicle					Gfral-/- + CPT
	144.8	141.3	155.4	120.1	132.4	136.6	145.6	227.8	230.2	238.1	198.1	264.3	201.3	331.1	125.4	132.8	162.9	110.4	154.2	273.2	302.1	283.7	223.9	350.1	266.1
Figure 7C
Cumulative food intake
Days	Gfral+/+ + Vehicle							Gfral+/+ + CPT							Gfral-/- + Vehicle					Gfral-/- + CPT
0	0	0	0	0	0	0	0	0	0	0	0	0	0	0	0	0	0	0	0	0	0	0	0	0	0
3	7.81	7.91	7.89	7.5	8.27	8.13	6.81	7.71	7.39	7.83	7.52	7.94	7.56	7.28	8.53	7.56	8.2	7.84	7.1	8.12	7.92	8.44	7.89	8.42	8.94
6	17.03	15.75	15.99	14.72	16.15	15.37	14.37	14.57	14.19	14.6	14.68	14.29	15	14.12	18.4	16.62	14.79	15.25	16.37	17.03	16.81	16.83	15.2	16.22	18.17
9	25.01	24.12	23.34	24.18	25.57	22.49	21.75	20.92	20.78	21.26	20.82	21.16	21.12	21.43	27.28	25	21.84	23.51	25.88	25.34	26.04	24.96	22.76	24.29	26
12	32.25	31.13	30.12	29.81	33.03	30.34	28.85	28.69	28.53	28.59	27.35	28.42	27.16	29.02	35.84	33.54	29.72	31.4	34.17	34.12	35.12	33.3	30.34	32.38	34.52
15	40.37	37.13	39.51	37.74	41.61	36.96	36.17	34.72	35.71	36.42	33.66	35.27	33.66	36.49	44.62	39.63	38.24	39.19	43.46	42.41	43.83	40.84	38.28	40.86	42.78
18	46.32	47.15	48.18	44.34	50.13	44.7	45.24	40.88	42.33	43.65	39.83	41.43	40.24	43.66	53.28	46.98	45.61	47.23	53.42	49.53	51.64	48.98	45.61	48.68	50.84
21	54.51	56.25	57.24	53.54	58.2	52.75	52.32	49.12	47.65	49.68	46.31	48.04	46.01	50.08	62.35	56.08	54.22	54.94	60.72	58.31	59.56	57.4	53.32	56.92	59.74
24	64.14	63.21	65.91	59.13	65.58	60.63	59.87	54.12	55.74	56.15	53.07	53.72	52.32	56.59	70.28	64.69	63.08	64	69.9	66.23	67.12	65.07	60.86	64.96	67.95
27	72.51	73.02	75.39	66.9	74.59	69.9	69.12	60.23	61.32	62.27	59.04	59.8	59.9	62.81	79.34	73.74	72.08	73.18	78.03	72.32	75.68	74.1	68.39	73.01	76.47
30	80.21	80.31	83.88	74.31	84.48	78.45	77.31	65.48	67.18	68.46	64.63	66.4	66.41	69.84	89.54	83.34	80.94	82.24	86.73	80.88	84.8	82.77	76.43	81.58	85.69
Figure 7D
Body weight
Days	Gfral+/+ + Vehicle							Gfral+/+ + CPT							Gfral-/- + Vehicle					Gfral-/- + CPT
0	31.57	32	32.8	29.8	29.67	30	38.2	31.72	29.14	33.8	30.05	33	29.92	36.8	32.1	30.12	32.8	29.98	37.2	32.17	30.83	29.68	31.25	31.02	38.5
3	34.37	33.15	33.39	30.25	30.29	30.36	37.73	30.85	28.84	33.62	29.26	32.22	29.89	36.83	32.58	30.36	33.79	30.64	37.11	32.2	30.34	30.58	32.08	31.51	38.5
6	32.71	34.12	34.05	30.04	30.61	31.3	38.36	32.34	29.13	33.18	28.86	31.71	29.89	36.58	33.38	31.08	34.8	31.21	38.35	33.05	30.18	31.49	32.91	32.04	39.12
9	31.87	35.38	34.41	30.87	30.73	32.04	38.63	30.82	28.83	32.75	28.83	31.76	29.27	36.9	34.15	31.35	36.14	31.34	38.64	33.84	30.37	31.99	33.65	33.74	39.45
12	35.19	36.08	36.01	31.05	30.95	32.3	39.3	30.65	28.75	32.1	28.49	31.94	29.18	37.18	34.85	32.96	37.28	31.79	39.34	34.54	31.17	32.46	34.65	34.44	39.91
15	35.88	36.54	36.33	31.31	31.26	32.69	40.14	30.79	28.78	31.52	28.1	31.58	28.25	37.1	35.62	33.67	38.54	32.12	39.58	34.8	31.56	32.97	35.91	35.21	40.54
18	37.14	37.43	37.03	31.57	31.67	32.72	40.84	31.45	28.89	30.87	27.69	31.16	28.17	36.8	36.13	34.48	39.53	32.38	41.26	35.31	32.18	33.39	37.14	36.55	41.21
21	34.89	38.28	37.84	32.23	32.38	33.68	41.37	30.11	28.98	31.29	26.96	30.23	27.52	36.51	36.51	35.88	39.75	33.21	41.36	35.69	33.18	33.91	37.27	36.59	41.93
24	37.62	38.96	38.62	32.88	32.57	34.15	41.44	28.57	29.27	30.43	27.03	29.87	27.79	36.31	38.19	35.92	41.17	33.87	42.07	37.37	33.82	34.66	37.91	37.53	42.38
27	35.88	39.77	38.94	33.7	33.4	34.77	41.23	30.45	29.42	30.27	27.28	29.46	27.12	35.79	38.87	36.89	40.18	34.5	42.56	38.05	34.24	35.44	37.36	37.15	43.65
30	38.33	41.19	40.55	34.5	33.81	35.75	41.96	28.64	29.25	30.18	27.34	29.51	27.16	35.96	41.16	37.38	40.68	35.54	44.1	38.74	35.16	36.66	38.84	37.85	44.39
Figure 7E
Adipose tissue weight
	Gfral+/+ + Vehicle							Gfral+/+ + CPT							Gfral-/- + Vehicle					Gfral-/- + CPT
iWAT	1.287	1.392	1.831	1.563	0.965	1.462	1.605	0.812	0.874	0.845	0.989	0.783	1.102	0.73	1.951	1.33	1.251	1.517	1.429	1.453	1.378	1.621	1.357	1.016	1.312
eWAT	1.954	1.934	2.603	1.788	1.846	2.128	1.822	1.045	1.097	1.177	1.091	1.06	1.156	1.225	2.708	2.277	1.88	1.851	2.121	1.946	2.248	2.273	1.88	1.851	2.203
BAT	0.228	0.231	0.224	0.237	0.226	0.251	0.244	0.21	0.219	0.216	0.215	0.234	0.21	0.227	0.251	0.219	0.228	0.21	0.215	0.218	0.24	0.196	0.234	0.236	0.199
Figure 7F
	Gfral+/+ + Vehicle							Gfral+/+ + CPT							Gfral-/- + Vehicle					Gfral-/- + CPT
GAS	0.286	0.312	0.354	0.229	0.275	0.338	0.298	0.255	0.281	0.267	0.188	0.241	0.341	0.348	0.298	0.344	0.293	0.275	0.274	0.291	0.288	0.266	0.293	0.286	0.276
QUA	0.315	0.334	0.39	0.258	0.357	0.302	0.328	0.295	0.289	0.234	0.27	0.329	0.322	0.375	0.347	0.327	0.301	0.349	0.364	0.315	0.306	0.329	0.374	0.304	0.297
Figure 7G
Blood glucose
Minutes	Gfral+/+ + Vehicle							Gfral+/+ + CPT							Gfral-/- + Vehicle					Gfral-/- + CPT
0	131.4	144	158.4	144	122.4	160.2	117	115.2	126	127.8	140.4	133.2	127.8	140.4	144	151.2	172.8	127.8	169.2	163.8	178.2	163.8	142.2	180	156.6
30	343.8	399.6	358.2	361.8	392.4	464.4	349.2	307.8	351	347.4	279	338.4	289.8	376.2	482.4	424.8	468	423	484.2	419.4	397.8	381.6	412.2	484.2	399.6
60	311.4	271.8	358.2	345.6	306	244.8	297	241.2	298.8	221.4	178.2	167.4	262.8	214.2	286.2	374.4	390.6	356.4	361.8	295.2	331.2	388.8	329.4	268.2	379.8
90	262.8	232.2	214.2	201.6	196.2	288	190.8	147.6	169.2	243	138.6	131.4	183.6	131.4	214.2	255.6	270	394.2	318.6	262.8	264.6	280.8	255.6	307.8	230.4
120	163.8	237.6	185.4	217.8	151.2	212.4	126	133.2	111.6	165.6	138.6	153	88.2	115.2	214.2	235.8	268.2	268.2	262.8	268.2	194.4	259.2	160.2	232.2	165.6
AUC
	Gfral+/+ + Vehicle							Gfral+/+ + CPT							Gfral-/- + Vehicle					Gfral-/- + CPT
	31968	32832	33075	32697	30942	35505	28755	24624	28134	28755	22059	23409	25326	25488	34857	37449	40473	41148	41418	35802	35397	37881	34452	37989	35127
Figure 7H
Hepatic lipids
	Gfral+/+ + Vehicle							Gfral+/+ + CPT							Gfral-/- + Vehicle					Gfral-/- + CPT
TG	71.7	74.2	77.7	85.2	89.2	83.2	80.7	37.7	32.4	56.3	47.4	32.1	39.2	30.5	81.3	72.8	83.2	99.3	109.6	81.4	79.3	90.4	76.5	94.3	88.1
TC	8.6	12.7	11.3	10.5	8.1	9.3	13.8	3.1	4.5	6.9	6.1	3.9	5.5	4.7	9.9	8.4	11.6	13.9	14.1	8.7	13.1	13.2	12.4	8.2	11.5

## Sheet: Figure S1A
cell lines	enrichment score	compound_name
MCF7	0.9758	harmine
MCF7	0.9488	neomycin
MCF7	0.9428	nifuroxazide
MCF7	0.9293	hycanthone
MCF7	0.929	alexidine
MCF7	0.9285	levocabastine
MCF7	0.9185	pipemidic acid
MCF7	0.9078	oxolinic acid
MCF7	0.895	ethambutol
MCF7	0.8682	trimetazidine
MCF7	0.8536	3-nitropropionic acid
MCF7	0.848	methotrexate
MCF7	0.8443	selegiline
MCF7	0.8432	camptothecin
MCF7	0.84	alsterpaullone
MCF7	0.8371	sotalol
MCF7	0.8288	piromidic acid
MCF7	0.8258	AR-A014418
MCF7	0.8169	acetazolamide
MCF7	0.8152	butoconazole
MCF7	0.8148	orphenadrine
MCF7	0.814	reserpine
MCF7	0.8118	PF-00875133-00
MCF7	0.7947	tiapride
MCF7	0.7929	orlistat
MCF7	0.7915	tiabendazole
MCF7	0.7888	isopropamide iodide
MCF7	0.7887	furaltadone
MCF7	0.7882	0175029-0000
MCF7	0.7873	parbendazole
MCF7	0.7861	fluocinonide
MCF7	0.7845	beta-escin
MCF7	0.7837	betamethasone
MCF7	0.7836	liothyronine
MCF7	0.783	trifluoperazine
MCF7	0.783	trioxysalen
MCF7	0.78	santonin
MCF7	0.7796	zoxazolamine
MCF7	0.7794	betazole
MCF7	0.7788	propofol
MCF7	0.778	ketanserin
MCF7	0.7777	azathioprine
MCF7	0.7744	thioguanosine
MCF7	0.7744	phenoxybenzamine
MCF7	0.7741	proxyphylline
MCF7	0.7735	pyridoxine
MCF7	0.7732	artemisinin
MCF7	0.7724	nialamide
MCF7	0.7711	parthenolide
MCF7	0.7701	corynanthine
MCF7	0.7698	guanfacine
MCF7	0.7687	troleandomycin
MCF7	0.7686	pancuronium bromide
MCF7	0.7685	mebendazole
MCF7	0.7671	methylbenzethonium chloride
MCF7	0.7658	isoetarine
MCF7	0.765	ethoxyquin
MCF7	0.7644	prenylamine
MCF7	0.7641	0179445-0000
MCF7	0.7641	clemizole
MCF7	0.7632	cisapride
MCF7	0.7608	dacarbazine
MCF7	0.7599	enalapril
MCF7	0.7585	lysergol
MCF7	0.7568	pseudopelletierine
MCF7	0.7564	ciclacillin
MCF7	0.7533	hydralazine
MCF7	0.7515	milrinone
MCF7	0.7503	oxaprozin
MCF7	0.7496	phthalylsulfathiazole
MCF7	0.7487	nifedipine
MCF7	0.7483	Prestwick-864
MCF7	0.7479	hydrocotarnine
MCF7	0.7441	sulfabenzamide
MCF7	0.7432	ribostamycin
MCF7	0.7431	tomatidine
MCF7	0.7416	oxetacaine
MCF7	0.7411	quinethazone
MCF7	0.7381	rolitetracycline
MCF7	0.7378	6-azathymine
MCF7	0.7378	oxprenolol
MCF7	0.7372	kanamycin
MCF7	0.7371	levothyroxine sodium
MCF7	0.7368	skimmianine
MCF7	0.7348	ethaverine
MCF7	0.7337	moxonidine
MCF7	0.7333	tobramycin
MCF7	0.733	rosiglitazone
MCF7	0.7315	medrysone
MCF7	0.731	glibenclamide
MCF7	0.7298	epirizole
MCF7	0.7294	ceftazidime
MCF7	0.7293	midecamycin
MCF7	0.7291	STOCK1N-35215
MCF7	0.7291	ioversol
MCF7	0.7277	AG-028671
MCF7	0.7272	xylometazoline
MCF7	0.7258	haloperidol
MCF7	0.7256	doxazosin
MCF7	0.7253	bufexamac
MCF7	0.7245	laudanosine
MCF7	0.7236	luteolin
MCF7	0.7226	cefalexin
MCF7	0.7213	nitrofurantoin
MCF7	0.7211	diperodon
MCF7	0.7191	5707885
MCF7	0.7185	nomifensine
MCF7	0.7184	PF-00539758-00
MCF7	0.718	imipenem
MCF7	0.7175	sulfanilamide
MCF7	0.7174	clioquinol
MCF7	0.7172	ipratropium bromide
MCF7	0.7165	ethotoin
MCF7	0.7157	griseofulvin
MCF7	0.7155	pentoxyverine
MCF7	0.7155	glycopyrronium bromide
MCF7	0.7151	hyoscyamine
MCF7	0.7148	moxisylyte
MCF7	0.7146	asiaticoside
MCF7	0.7144	kinetin
MCF7	0.7142	sitosterol
MCF7	0.7138	dihydrostreptomycin
MCF7	0.7136	mepenzolate bromide
MCF7	0.7135	cyproterone
MCF7	0.7129	nafcillin
MCF7	0.7122	flunisolide
MCF7	0.7119	ketoconazole
MCF7	0.7092	amoxapine
MCF7	0.709	dilazep
MCF7	0.7084	benperidol
MCF7	0.7081	oxybuprocaine
MCF7	0.7068	bucladesine
MCF7	0.7061	spiramycin
MCF7	0.7056	theophylline
MCF7	0.7052	terguride
MCF7	0.7052	delsoline
MCF7	0.7034	hydrocortisone
MCF7	0.7008	cefuroxime
MCF7	0.7006	trifluridine
MCF7	0.7004	terconazole
MCF7	0.6999	Prestwick-972
MCF7	0.6993	esculin
MCF7	0.6992	promethazine
MCF7	0.6987	estradiol
MCF7	0.6986	enoxacin
MCF7	0.6977	vidarabine
MCF7	0.6976	chlortetracycline
MCF7	0.6973	fenoterol
MCF7	0.697	acepromazine
MCF7	0.6961	altretamine
MCF7	0.6958	rifampicin
MCF7	0.6956	fenbufen
MCF7	0.6951	riluzole
MCF7	0.6938	Prestwick-689
MCF7	0.6931	testosterone
MCF7	0.6922	carbinoxamine
MCF7	0.6921	GW-8510
MCF7	0.6912	danazol
MCF7	0.6903	carbarsone
MCF7	0.6897	apomorphine
MCF7	0.6887	rolipram
MCF7	0.6886	erastin
MCF7	0.6882	clobetasol
MCF7	0.6881	sulfachlorpyridazine
MCF7	0.6881	caffeic acid
MCF7	0.6881	dexpanthenol
MCF7	0.6879	bromopride
MCF7	0.6873	cetirizine
MCF7	0.6869	trichlormethiazide
MCF7	0.6868	cycloserine
MCF7	0.6865	cyproheptadine
MCF7	0.6859	syrosingopine
MCF7	0.6855	meclocycline
MCF7	0.6852	boldine
MCF7	0.685	dexibuprofen
MCF7	0.6839	N-acetyl-L-leucine
MCF7	0.6833	protoveratrine A
MCF7	0.6832	zomepirac
MCF7	0.6831	F0447-0125
MCF7	0.6829	thioridazine
MCF7	0.6822	methacholine chloride
MCF7	0.6821	0225151-0000
MCF7	0.6816	antimycin A
MCF7	0.6816	amrinone
MCF7	0.6812	Prestwick-674
MCF7	0.6811	tranylcypromine
MCF7	0.681	helveticoside
MCF7	0.681	clorgiline
MCF7	0.6808	tetrahydroalstonine
MCF7	0.6803	abamectin
MCF7	0.6802	ellipticine
MCF7	0.6791	genistein
MCF7	0.6789	ritodrine
MCF7	0.6788	monobenzone
MCF7	0.6781	seneciphylline
MCF7	0.6779	fluorocurarine
MCF7	0.6767	rofecoxib
MCF7	0.6757	thiostrepton
MCF7	0.6756	zaprinast
MCF7	0.6755	hexamethonium bromide
MCF7	0.6735	Prestwick-1084
MCF7	0.6733	halcinonide
MCF7	0.6732	apigenin
MCF7	0.6727	mepyramine
MCF7	0.6725	cefsulodin
MCF7	0.6723	methapyrilene
MCF7	0.6721	isotretinoin
MCF7	0.672	alfuzosin
MCF7	0.672	sulfaguanidine
MCF7	0.6719	natamycin
MCF7	0.6718	tamoxifen
MCF7	0.671	tretinoin
MCF7	0.6696	prochlorperazine
MCF7	0.6687	PF-01378883-00
MCF7	0.6685	bephenium hydroxynaphthoate
MCF7	0.6677	idazoxan
MCF7	0.6674	sirolimus
MCF7	0.6673	cefapirin
MCF7	0.6671	ganciclovir
MCF7	0.6668	Chicago Sky Blue 6B
MCF7	0.6666	guanethidine
MCF7	0.6666	pargyline
MCF7	0.6658	repaglinide
MCF7	0.6658	atropine methonitrate
MCF7	0.6653	BCB000040
MCF7	0.665	Prestwick-685
MCF7	0.6643	estriol
MCF7	0.6636	androsterone
MCF7	0.6634	meclozine
MCF7	0.6628	flucytosine
MCF7	0.6627	bezafibrate
MCF7	0.6624	flufenamic acid
MCF7	0.6621	buflomedil
MCF7	0.6615	Prestwick-665
MCF7	0.6608	levamisole
MCF7	0.6608	carisoprodol
MCF7	0.6604	cloperastine
MCF7	0.6602	budesonide
MCF7	0.6597	riboflavin
MCF7	0.6587	spironolactone
MCF7	0.6584	scopolamine N-oxide
MCF7	0.6583	carbamazepine
MCF7	0.6581	lumicolchicine
MCF7	0.6579	pioglitazone
MCF7	0.6578	isocorydine
MCF7	0.6576	phenindione
MCF7	0.6574	solasodine
MCF7	0.657	ivermectin
MCF7	0.657	gramine
MCF7	0.6569	atropine
MCF7	0.6567	sulfadimidine
MCF7	0.6564	ebselen
MCF7	0.6564	cefalotin
MCF7	0.656	dosulepin
MCF7	0.6559	chlorzoxazone
MCF7	0.6554	lanatoside C
MCF7	0.655	procyclidine
MCF7	0.654	sulpiride
MCF7	0.6537	proglumide
MCF7	0.6537	betaxolol
MCF7	0.6536	metformin
MCF7	0.6534	droperidol
MCF7	0.6529	gliclazide
MCF7	0.6525	strophanthidin
MCF7	0.6523	securinine
MCF7	0.652	metacycline
MCF7	0.6499	simvastatin
MCF7	0.6497	PHA-00851261E
MCF7	0.6496	tinidazole
MCF7	0.6495	citiolone
MCF7	0.6485	mitoxantrone
MCF7	0.6485	cinnarizine
MCF7	0.6482	spectinomycin
MCF7	0.6481	piracetam
MCF7	0.648	nicotinic acid
MCF7	0.6467	etofylline
MCF7	0.6466	fipexide
MCF7	0.6462	bethanechol
MCF7	0.6459	bupropion
MCF7	0.6458	alprenolol
MCF7	0.6455	3-acetylcoumarin
MCF7	0.6454	tetroquinone
MCF7	0.6451	8-azaguanine
MCF7	0.6449	suxibuzone
MCF7	0.6446	4,5-dianilinophthalimide
MCF7	0.6441	norcyclobenzaprine
MCF7	0.6433	(+)-isoprenaline
MCF7	0.6433	oxytetracycline
MCF7	0.643	tonzonium bromide
MCF7	0.6429	propylthiouracil
MCF7	0.6427	ricinine
MCF7	0.642	meropenem
MCF7	0.6406	metergoline
MCF7	0.6404	perhexiline
MCF7	0.6393	imipramine
MCF7	0.6393	benzonatate
MCF7	0.6391	scriptaid
MCF7	0.6389	ethosuximide
MCF7	0.6386	nalbuphine
MCF7	0.6385	fluvoxamine
MCF7	0.6382	0316684-0000
MCF7	0.638	methazolamide
MCF7	0.6378	bisacodyl
MCF7	0.6369	cyclopenthiazide
MCF7	0.6369	diltiazem
MCF7	0.6364	pregnenolone
MCF7	0.6363	ginkgolide A
MCF7	0.636	tanespimycin
MCF7	0.6359	propoxycaine
MCF7	0.6358	nicergoline
MCF7	0.6354	hecogenin
MCF7	0.6352	pivampicillin
MCF7	0.634	clotrimazole
MCF7	0.6338	cyclizine
MCF7	0.6334	chlorcyclizine
MCF7	0.6332	ifenprodil
MCF7	0.6323	flupentixol
MCF7	0.6323	Prestwick-860
MCF7	0.6316	methylergometrine
MCF7	0.6312	prednicarbate
MCF7	0.6311	sulfacetamide
MCF7	0.631	ursolic acid
MCF7	0.6308	mevalolactone
MCF7	0.6307	niflumic acid
MCF7	0.6307	aminocaproic acid
MCF7	0.6305	0297417-0002B
MCF7	0.6292	irinotecan
MCF7	0.6279	gemfibrozil
MCF7	0.6272	emetine
MCF7	0.6271	canavanine
MCF7	0.6264	demeclocycline
MCF7	0.6247	indometacin
MCF7	0.624	levcycloserine
MCF7	0.6237	morantel
MCF7	0.6236	withaferin A
MCF7	0.6235	suramin sodium
MCF7	0.6233	fenoprofen
MCF7	0.6231	noretynodrel
MCF7	0.6229	thiethylperazine
MCF7	0.6228	CP-319743
MCF7	0.6213	metoclopramide
MCF7	0.621	astemizole
MCF7	0.6201	Prestwick-664
MCF7	0.62	suprofen
MCF7	0.6198	cyclobenzaprine
MCF7	0.6182	omeprazole
MCF7	0.6178	amoxicillin
MCF7	0.6175	pimozide
MCF7	0.6173	galantamine
MCF7	0.6168	procainamide
MCF7	0.615	clomipramine
MCF7	0.614	quinisocaine
MCF7	0.6137	fusaric acid
MCF7	0.6132	deferoxamine
MCF7	0.6131	fulvestrant
MCF7	0.6129	betahistine
MCF7	0.6123	pizotifen
MCF7	0.6123	sulfametoxydiazine
MCF7	0.6123	amprolium
MCF7	0.6122	quercetin
MCF7	0.6121	ouabain
MCF7	0.6108	Prestwick-682
MCF7	0.6108	CAY-10397
MCF7	0.6104	dicoumarol
MCF7	0.6095	flucloxacillin
MCF7	0.6085	suloctidil
MCF7	0.6084	bicuculline
MCF7	0.6076	octopamine
MCF7	0.6072	dipyridamole
MCF7	0.607	resveratrol
MCF7	0.607	roxithromycin
MCF7	0.6065	metyrapone
MCF7	0.6065	lorglumide
MCF7	0.6065	azlocillin
MCF7	0.6064	moracizine
MCF7	0.6063	cotinine
MCF7	0.6058	kawain
MCF7	0.6056	indoprofen
MCF7	0.6054	colforsin
MCF7	0.6053	tolmetin
MCF7	0.6053	ethisterone
MCF7	0.6049	sulindac
MCF7	0.6048	geldanamycin
MCF7	0.6042	piroxicam
MCF7	0.6038	tetramisole
MCF7	0.6038	mecamylamine
MCF7	0.603	piperine
MCF7	0.603	amiprilose
MCF7	0.6029	etamivan
MCF7	0.6028	propranolol
MCF7	0.6024	diclofenac
MCF7	0.6023	valdecoxib
MCF7	0.6021	flutamide
MCF7	0.6016	acetylsalicylic acid
MCF7	0.6014	norethisterone
MCF7	0.6014	paromomycin
MCF7	0.6013	thalidomide
MCF7	0.6012	pentetic acid
MCF7	0.601	cefmetazole
MCF7	0.6001	methanthelinium bromide
MCF7	0.5989	ranitidine
MCF7	0.5988	monensin
MCF7	0.5979	monocrotaline
MCF7	0.5978	tropicamide
MCF7	0.5968	daunorubicin
MCF7	0.5967	proadifen
MCF7	0.5959	digoxin
MCF7	0.5953	benzylpenicillin
MCF7	0.5949	TTNPB
MCF7	0.5947	sulfamethizole
MCF7	0.5942	puromycin
MCF7	0.5935	gabapentin
MCF7	0.5934	mercaptopurine
MCF7	0.5934	cinchonidine
MCF7	0.5934	phenelzine
MCF7	0.5929	trimethoprim
MCF7	0.5922	carcinine
MCF7	0.5913	monorden
MCF7	0.5912	mephentermine
MCF7	0.5911	colecalciferol
MCF7	0.5906	pyrvinium
MCF7	0.5893	furosemide
MCF7	0.5891	sulfafurazole
MCF7	0.589	torasemide
MCF7	0.5883	Trolox C
MCF7	0.5883	doxycycline
MCF7	0.5881	naltrexone
MCF7	0.5878	flurbiprofen
MCF7	0.5876	protriptyline
MCF7	0.5872	vinpocetine
MCF7	0.5871	etofenamate
MCF7	0.587	zimeldine
MCF7	0.587	dexpropranolol
MCF7	0.5859	triamcinolone
MCF7	0.5856	hexestrol
MCF7	0.5856	biotin
MCF7	0.5852	oxybutynin
MCF7	0.5847	diflorasone
MCF7	0.5838	PHA-00846566E
MCF7	0.5837	pirenzepine
MCF7	0.583	pyrimethamine
MCF7	0.5828	procaine
MCF7	0.5827	dextromethorphan
MCF7	0.5826	naringin
MCF7	0.5825	pirinixic acid
MCF7	0.5824	docosahexaenoic acid ethyl ester
MCF7	0.5824	nalidixic acid
MCF7	0.5817	corbadrine
MCF7	0.5815	phenformin
MCF7	0.5811	LY-294002
MCF7	0.5811	aminophenazone
MCF7	0.5808	acacetin
MCF7	0.5806	isoxicam
MCF7	0.5804	desipramine
MCF7	0.5804	heliotrine
MCF7	0.5801	trimipramine
MCF7	0.58	sulconazole
MCF7	0.5798	cyclopentolate
MCF7	0.5793	hydroflumethiazide
MCF7	0.5792	doxorubicin
MCF7	0.5784	dexamethasone
MCF7	0.5783	hymecromone
MCF7	0.5782	levonorgestrel
MCF7	0.5781	NS-398
MCF7	0.5775	glafenine
MCF7	0.5775	canrenoic acid
MCF7	0.5772	megestrol
MCF7	0.5759	nomegestrol
MCF7	0.5756	calcium pantothenate
MCF7	0.5748	benzthiazide
MCF7	0.5747	mycophenolic acid
MCF7	0.5745	minaprine
MCF7	0.574	saquinavir
MCF7	0.5738	flunixin
MCF7	0.5736	lomustine
MCF7	0.5735	salsolidin
MCF7	0.5733	butyl hydroxybenzoate
MCF7	0.573	piperacetazine
MCF7	0.5707	iocetamic acid
MCF7	0.5707	cicloheximide
MCF7	0.5706	articaine
MCF7	0.5703	mefloquine
MCF7	0.5698	16,16-dimethylprostaglandin E2
MCF7	0.5697	epitiostanol
MCF7	0.5693	azaperone
MCF7	0.5693	proxymetacaine
MCF7	0.569	dipivefrine
MCF7	0.5685	xylazine
MCF7	0.5684	homochlorcyclizine
MCF7	0.568	flunarizine
MCF7	0.5671	meticrane
MCF7	0.567	conessine
MCF7	0.5662	ticarcillin
MCF7	0.5661	dropropizine
MCF7	0.5658	praziquantel
MCF7	0.5658	pentetrazol
MCF7	0.5655	6-bromoindirubin-3'-oxime
MCF7	0.5653	epivincamine
MCF7	0.565	todralazine
MCF7	0.564	cefamandole
MCF7	0.564	salbutamol
MCF7	0.5634	theobromine
MCF7	0.5633	beclometasone
MCF7	0.5633	fludroxycortide
MCF7	0.5627	clofilium tosylate
MCF7	0.5623	mianserin
MCF7	0.5623	alpha-estradiol
MCF7	0.5615	epiandrosterone
MCF7	0.5615	arcaine
MCF7	0.5615	estropipate
MCF7	0.5609	bendroflumethiazide
MCF7	0.5605	idoxuridine
MCF7	0.5602	STOCK1N-35696
MCF7	0.5594	pyrazinamide
MCF7	0.5587	clindamycin
MCF7	0.5572	etidronic acid
MCF7	0.5569	isosorbide
MCF7	0.5566	tetraethylenepentamine
MCF7	0.5562	econazole
MCF7	0.5559	(-)-isoprenaline
MCF7	0.5556	loperamide
MCF7	0.5554	pridinol
MCF7	0.5549	amodiaquine
MCF7	0.5545	nefopam
MCF7	0.5544	fluorometholone
MCF7	0.5542	glycocholic acid
MCF7	0.5541	ciclosporin
MCF7	0.5537	gallamine triethiodide
MCF7	0.5528	berberine
MCF7	0.5519	15(S)-15-methylprostaglandin E2
MCF7	0.5515	0198306-0000
MCF7	0.5514	MG-262
MCF7	0.5505	fluspirilene
MCF7	0.5503	propafenone
MCF7	0.5503	pergolide
MCF7	0.5501	sertaconazole
MCF7	0.5494	paracetamol
MCF7	0.5483	colchicine
MCF7	0.5482	streptozocin
MCF7	0.5476	0173570-0000
MCF7	0.5474	chlorambucil
MCF7	0.5458	(-)-atenolol
MCF7	0.5456	fluphenazine
MCF7	0.5456	bepridil
MCF7	0.545	eldeline
MCF7	0.5446	azacitidine
MCF7	0.5445	PF-00562151-00
MCF7	0.5445	flumetasone
MCF7	0.5441	lymecycline
MCF7	0.5438	prazosin
MCF7	0.5433	nadide
MCF7	0.5422	methylprednisolone
MCF7	0.542	felodipine
MCF7	0.5419	etodolac
MCF7	0.5415	Prestwick-1085
MCF7	0.5408	PHA-00767505E
MCF7	0.5406	disopyramide
MCF7	0.5405	amitriptyline
MCF7	0.5402	amiodarone
MCF7	0.54	etanidazole
MCF7	0.5396	orciprenaline
MCF7	0.5393	mesoridazine
MCF7	0.5392	meteneprost
MCF7	0.539	nocodazole
MCF7	0.5389	adipiodone
MCF7	0.5388	10-methoxyharmalan
MCF7	0.5384	mimosine
MCF7	0.5383	merbromin
MCF7	0.5383	carbenoxolone
MCF7	0.5375	crotamiton
MCF7	0.5374	lasalocid
MCF7	0.5373	nortriptyline
MCF7	0.5368	carbachol
MCF7	0.5367	tolfenamic acid
MCF7	0.5365	butein
MCF7	0.5362	metanephrine
MCF7	0.5356	aceclofenac
MCF7	0.5343	convolamine
MCF7	0.534	ramifenazone
MCF7	0.5339	vitexin
MCF7	0.5334	primaquine
MCF7	0.5334	thioproperazine
MCF7	0.5331	N-acetyl-L-aspartic acid
MCF7	0.5315	alpha-ergocryptine
MCF7	0.5311	lobelanidine
MCF7	0.5311	chlorphenamine
MCF7	0.5308	nordihydroguaiaretic acid
MCF7	0.5308	fosfosal
MCF7	0.5308	phenazone
MCF7	0.5304	ondansetron
MCF7	0.53	benzamil
MCF7	0.53	benzydamine
MCF7	0.5299	SC-560
MCF7	0.5299	methocarbamol
MCF7	0.5291	pempidine
MCF7	0.5285	loxapine
MCF7	0.5282	benfluorex
MCF7	0.5281	disulfiram
MCF7	0.5273	digoxigenin
MCF7	0.5271	eucatropine
MCF7	0.527	raloxifene
MCF7	0.5266	etacrynic acid
MCF7	0.5266	sulfathiazole
MCF7	0.5264	cyclic adenosine monophosphate
MCF7	0.5262	metrifonate
MCF7	0.5262	lidoflazine
MCF7	0.526	ciprofloxacin
MCF7	0.5253	cefoxitin
MCF7	0.5252	hydrastinine
MCF7	0.5251	napelline
MCF7	0.5246	ofloxacin
MCF7	0.5245	clonidine
MCF7	0.5244	trimethylcolchicinic acid
MCF7	0.524	ergocalciferol
MCF7	0.524	molsidomine
MCF7	0.5234	PNU-0251126
MCF7	0.5233	dicloxacillin
MCF7	0.5223	valinomycin
MCF7	0.5223	vorinostat
MCF7	0.5221	fluvastatin
MCF7	0.5218	corticosterone
MCF7	0.5217	papaverine
MCF7	0.5215	lithocholic acid
MCF7	0.5212	tolazoline
MCF7	0.5211	norfloxacin
MCF7	0.5209	ronidazole
MCF7	0.5207	iopamidol
MCF7	0.5206	semustine
MCF7	0.5206	Prestwick-1100
MCF7	0.5189	troglitazone
MCF7	0.5187	capsaicin
MCF7	0.5177	equilin
MCF7	0.5177	clenbuterol
MCF7	0.5175	SB-202190
MCF7	0.5174	phenacetin
MCF7	0.5167	sulfamerazine
MCF7	0.5165	N6-methyladenosine
MCF7	0.5163	vinburnine
MCF7	0.5158	latamoxef
MCF7	0.5157	ursodeoxycholic acid
MCF7	0.5156	imatinib
MCF7	0.5155	naftifine
MCF7	0.5153	alvespimycin
MCF7	0.5152	tyloxapol
MCF7	0.5151	chlorphenesin
MCF7	0.5143	isocarboxazid
MCF7	0.5141	ciclopirox
MCF7	0.5141	physostigmine
MCF7	0.5136	antazoline
MCF7	0.513	phenylpropanolamine
MCF7	0.5127	PNU-0230031
MCF7	0.5122	probenecid
MCF7	0.512	lobeline
MCF7	0.5119	folic acid
MCF7	0.5117	cinchocaine
MCF7	0.5116	allantoin
MCF7	0.5114	paclitaxel
MCF7	0.5111	acetohexamide
MCF7	0.5111	piretanide
MCF7	0.5105	mephenesin
MCF7	0.5104	etynodiol
MCF7	0.5104	nabumetone
MCF7	0.5103	atracurium besilate
MCF7	0.5102	famprofazone
MCF7	0.5099	etifenin
MCF7	0.5096	quipazine
MCF7	0.5088	niclosamide
MCF7	0.5078	ceforanide
MCF7	0.5066	monastrol
MCF7	0.5062	pentolonium
MCF7	0.5061	Prestwick-984
MCF7	0.5061	gibberellic acid
MCF7	0.5061	urapidil
MCF7	0.5056	oxymetazoline
MCF7	0.5049	mifepristone
MCF7	0.5047	6-benzylaminopurine
MCF7	0.5046	Prestwick-967
MCF7	0.5033	diphemanil metilsulfate
MCF7	0.5031	meprylcaine
MCF7	0.5028	sulfamethoxazole
MCF7	0.5028	atovaquone
MCF7	0.5025	ozagrel
MCF7	0.5023	novobiocin
MCF7	0.5023	fusidic acid
MCF7	0.5015	chloropyrazine
MCF7	0.5013	atractyloside
MCF7	0.501	harman
MCF7	0.501	tubocurarine chloride
MCF7	0.5008	nilutamide
MCF7	0.5006	chlorpromazine
MCF7	0.5001	doxepin
MCF7	0.4996	butamben
MCF7	0.4994	iobenguane
MCF7	0.4993	SR-95639A
MCF7	0.4992	ifosfamide
MCF7	0.4989	pipenzolate bromide
MCF7	0.4984	metamizole sodium
MCF7	0.4981	practolol
MCF7	0.4972	fursultiamine
MCF7	0.4963	clomifene
MCF7	0.4963	dorzolamide
MCF7	0.4961	amiloride
MCF7	0.4953	hydrochlorothiazide
MCF7	0.4952	nipecotic acid
MCF7	0.4945	etoposide
MCF7	0.4942	sulfadoxine
MCF7	0.494	chlorprothixene
MCF7	0.4937	clebopride
MCF7	0.4928	retrorsine
MCF7	0.4925	PF-00539745-00
MCF7	0.4922	domperidone
MCF7	0.4919	11-deoxy-16,16-dimethylprostaglandin E2
MCF7	0.4916	telenzepine
MCF7	0.4915	racecadotril
MCF7	0.4915	rimexolone
MCF7	0.4912	sulfinpyrazone
MCF7	0.4909	rotenone
MCF7	0.4906	doxylamine
MCF7	0.4896	guaifenesin
MCF7	0.4893	roxarsone
MCF7	0.4884	amphotericin B
MCF7	0.488	chloramphenicol
MCF7	0.4877	STOCK1N-28457
MCF7	0.4875	fenspiride
MCF7	0.4862	quinidine
MCF7	0.4862	pheneticillin
MCF7	0.4859	dydrogesterone
MCF7	0.4856	kaempferol
MCF7	0.4849	dienestrol
MCF7	0.4849	fludrocortisone
MCF7	0.484	sulfasalazine
MCF7	0.4838	prilocaine
MCF7	0.4833	valproic acid
MCF7	0.4831	nisoxetine
MCF7	0.4828	cefaclor
MCF7	0.4828	atropine oxide
MCF7	0.4827	tremorine
MCF7	0.4826	15-delta prostaglandin J2
MCF7	0.4823	prednisolone
MCF7	0.4821	nitrendipine
MCF7	0.4815	deptropine
MCF7	0.481	minocycline
MCF7	0.4809	oxolamine
MCF7	0.4792	gossypol
MCF7	0.4792	aconitine
MCF7	0.4792	betonicine
MCF7	0.4791	alclometasone
MCF7	0.4779	perphenazine
MCF7	0.4766	acetylsalicylsalicylic acid
MCF7	0.4766	tetracycline
MCF7	0.4763	raubasine
MCF7	0.4761	niridazole
MCF7	0.4756	dihydroergocristine
MCF7	0.4754	imidurea
MCF7	0.4749	16-phenyltetranorprostaglandin E2
MCF7	0.4748	ciprofibrate
MCF7	0.4747	bemegride
MCF7	0.4745	florfenicol
MCF7	0.4745	gliquidone
MCF7	0.4738	dequalinium chloride
MCF7	0.4733	hydrastine hydrochloride
MCF7	0.4732	chloroquine
MCF7	0.4728	chloropyramine
MCF7	0.4722	guanadrel
MCF7	0.4719	Prestwick-920
MCF7	0.4717	alimemazine
MCF7	0.4702	cinoxacin
MCF7	0.4697	tiratricol
MCF7	0.4686	diethylstilbestrol
MCF7	0.4682	tetrandrine
MCF7	0.4682	oxyphenbutazone
MCF7	0.4679	remoxipride
MCF7	0.4677	etamsylate
MCF7	0.4672	ketoprofen
MCF7	0.4668	terbutaline
MCF7	0.4662	thapsigargin
MCF7	0.4661	harpagoside
MCF7	0.4658	cromoglicic acid
MCF7	0.4657	wortmannin
MCF7	0.4654	fenbendazole
MCF7	0.4654	meclofenoxate
MCF7	0.4652	myricetin
MCF7	0.4652	denatonium benzoate
MCF7	0.4645	enilconazole
MCF7	0.4641	BAS-012416453
MCF7	0.4637	trichostatin A
MCF7	0.4631	coralyne
MCF7	0.463	thiocolchicoside
MCF7	0.4626	labetalol
MCF7	0.4613	naphazoline
MCF7	0.461	BCB000038
MCF7	0.4607	scoulerine
MCF7	0.4607	probucol
MCF7	0.4599	pilocarpine
MCF7	0.4584	Prestwick-1082
MCF7	0.4584	meglumine
MCF7	0.4584	pronetalol
MCF7	0.4574	triprolidine
MCF7	0.4563	alfadolone
MCF7	0.4558	tiaprofenic acid
MCF7	0.4558	4-hydroxyphenazone
MCF7	0.455	dimenhydrinate
MCF7	0.4545	Prestwick-857
MCF7	0.4526	lactobionic acid
MCF7	0.4524	hesperetin
MCF7	0.4524	dihydroergotamine
MCF7	0.4521	buspirone
MCF7	0.4519	harmol
MCF7	0.4512	metaraminol
MCF7	0.451	bergenin
MCF7	0.4504	metrizamide
MCF7	0.4477	pinacidil
MCF7	0.4474	dapsone
MCF7	0.4473	bromocriptine
MCF7	0.4471	CP-944629
MCF7	0.4463	acebutolol
MCF7	0.4463	CP-690334-01
MCF7	0.4455	CP-645525-01
MCF7	0.4455	benserazide
MCF7	0.4452	IC-86621
MCF7	0.445	sulfadiazine
MCF7	0.4446	erythromycin
MCF7	0.444	2-aminobenzenesulfonamide
MCF7	0.444	nimesulide
MCF7	0.4432	miconazole
MCF7	0.4427	oxantel
MCF7	0.4425	levomepromazine
MCF7	0.4415	pyrantel
MCF7	0.4411	zidovudine
MCF7	0.4411	acenocoumarol
MCF7	0.441	nicardipine
MCF7	0.441	nitrofural
MCF7	0.4407	chenodeoxycholic acid
MCF7	0.4407	netilmicin
MCF7	0.4407	cytisine
MCF7	0.44	AG-013608
MCF7	0.44	Prestwick-1083
MCF7	0.4396	piribedil
MCF7	0.4386	mestranol
MCF7	0.4378	naftopidil
MCF7	0.4377	hexetidine
MCF7	0.4374	promazine
MCF7	0.4372	profenamine
MCF7	0.4354	dioxybenzone
MCF7	0.4354	indapamide
MCF7	0.4348	adrenosterone
MCF7	0.4344	picrotoxinin
MCF7	0.4341	fluoxetine
MCF7	0.4341	clidinium bromide
MCF7	0.4336	serotonin
MCF7	0.4331	thiamphenicol
MCF7	0.4325	celecoxib
MCF7	0.4317	flavoxate
MCF7	0.431	Prestwick-1103
MCF7	0.431	dehydrocholic acid
MCF7	0.4305	Prestwick-675
MCF7	0.4304	picotamide
MCF7	0.4301	ornidazole
MCF7	0.4298	alverine
MCF7	0.4295	nifenazone
MCF7	0.4276	clofazimine
MCF7	0.4262	glimepiride
MCF7	0.4256	harmaline
MCF7	0.4251	isoconazole
MCF7	0.4248	ketorolac
MCF7	0.424	aminophylline
MCF7	0.4236	lansoprazole
MCF7	0.4226	mexiletine
MCF7	0.4223	terazosin
MCF7	0.4217	cefalonium
MCF7	0.4212	calycanthine
MCF7	0.4201	sulfamethoxypyridazine
MCF7	0.4199	tribenoside
MCF7	0.4199	isoflupredone
MCF7	0.4195	pentamidine
MCF7	0.4194	butacaine
MCF7	0.4193	apramycin
MCF7	0.4192	adiphenine
MCF7	0.4186	brinzolamide
MCF7	0.4177	sparteine
MCF7	0.417	mesalazine
MCF7	0.4156	(+/-)-catechin
MCF7	0.4152	tolazamide
MCF7	0.4133	chlorpropamide
MCF7	0.4122	progesterone
MCF7	0.4119	ascorbic acid
MCF7	0.4119	diazoxide
MCF7	0.41	verapamil
MCF7	0.4091	lycorine
MCF7	0.409	azacyclonol
MCF7	0.4086	oleandomycin
MCF7	0.4082	debrisoquine
MCF7	0.4074	anisomycin
MCF7	0.4072	5155877
MCF7	0.4069	(+)-chelidonine
MCF7	0.4062	canadine
MCF7	0.4062	levobunolol
MCF7	0.406	digitoxigenin
MCF7	0.406	decamethonium bromide
MCF7	0.4059	hemicholinium
MCF7	0.4055	leflunomide
MCF7	0.4052	hexylcaine
MCF7	0.405	famotidine
MCF7	0.4047	naloxone
MCF7	0.4042	sulfaphenazole
MCF7	0.4034	aciclovir
MCF7	0.4032	iproniazid
MCF7	0.4029	SR-95531
MCF7	0.4028	talampicillin
MCF7	0.4027	altizide
MCF7	0.4024	trimethadione
MCF7	0.4022	cephaeline
MCF7	0.4021	cefazolin
MCF7	0.4015	eticlopride
MCF7	0.4015	citalopram
MCF7	0.4014	betulinic acid
MCF7	0.3997	AG-012559
MCF7	0.3995	butirosin
MCF7	0.3985	flecainide
MCF7	0.3975	bupivacaine
MCF7	0.3973	dyclonine
MCF7	0.3972	triflupromazine
MCF7	0.3967	cefotaxime
MCF7	0.3965	diprophylline
MCF7	0.3961	cefotetan
MCF7	0.3953	bretylium tosilate
MCF7	0.3941	mefenamic acid
MCF7	0.394	iopanoic acid
MCF7	0.3938	clopamide
MCF7	0.3933	tracazolate
MCF7	0.3926	flumequine
MCF7	0.3921	sulfadimethoxine
MCF7	0.3918	phensuximide
MCF7	0.3917	amikacin
MCF7	0.3916	dantrolene
MCF7	0.3915	neostigmine bromide
MCF7	0.3912	diphenylpyraline
MCF7	0.3904	piperacillin
MCF7	0.3903	methyldopa
MCF7	0.3898	SC-19220
MCF7	0.3887	PNU-0293363
MCF7	0.3885	triamterene
MCF7	0.3863	tolbutamide
MCF7	0.3859	azapropazone
MCF7	0.3858	salsolinol
MCF7	0.3857	pepstatin
MCF7	0.3855	iohexol
MCF7	0.3841	5194442
MCF7	0.3838	foliosidine
MCF7	0.3829	pindolol
MCF7	0.3826	heptaminol
MCF7	0.3825	rilmenidine
MCF7	0.3825	midodrine
MCF7	0.3823	pralidoxime
MCF7	0.382	cefadroxil
MCF7	0.3819	dobutamine
MCF7	0.3817	ampicillin
MCF7	0.3812	tridihexethyl
MCF7	0.3811	3-hydroxy-DL-kynurenine
MCF7	0.3807	streptomycin
MCF7	0.3802	solanine
MCF7	0.3798	memantine
MCF7	0.3797	aminohippuric acid
MCF7	0.3793	etiocholanolone
MCF7	0.3773	sisomicin
MCF7	0.3751	calcium folinate
MCF7	0.3743	bisoprolol
MCF7	0.3741	thioperamide
MCF7	0.374	oxybenzone
MCF7	0.374	iopromide
MCF7	0.3735	captopril
MCF7	0.3732	mebhydrolin
MCF7	0.3727	baclofen
MCF7	0.3718	hydroxyachillin
MCF7	0.3716	2,6-dimethylpiperidine
MCF7	0.3701	tacrine
MCF7	0.3699	melatonin
MCF7	0.3695	rifabutin
MCF7	0.3688	isradipine
MCF7	0.3683	naringenin
MCF7	0.3681	propidium iodide
MCF7	0.3679	mafenide
MCF7	0.3675	gelsemine
MCF7	0.3665	gentamicin
MCF7	0.3654	succinylsulfathiazole
MCF7	0.3653	diclofenamide
MCF7	0.3649	myosmine
MCF7	0.3646	velnacrine
MCF7	0.3644	vanoxerine
MCF7	0.3643	PHA-00745360
MCF7	0.3641	demecarium bromide
MCF7	0.3625	mebeverine
MCF7	0.3624	ticlopidine
MCF7	0.3618	bambuterol
MCF7	0.3616	carmustine
MCF7	0.3615	cefepime
MCF7	0.3614	levodopa
MCF7	0.3607	estrone
MCF7	0.3606	mefexamide
MCF7	0.3605	cefotiam
MCF7	0.3604	tiletamine
MCF7	0.3601	dimethadione
MCF7	0.3594	R-atenolol
MCF7	0.3592	oxamniquine
MCF7	0.3586	meptazinol
MCF7	0.3575	letrozole
MCF7	0.3561	viomycin
MCF7	0.355	co-dergocrine mesilate
MCF7	0.3548	diphenhydramine
MCF7	0.3541	hesperidin
MCF7	0.3538	dicycloverine
MCF7	0.3534	clozapine
MCF7	0.353	noscapine
MCF7	0.3527	phenazopyridine
MCF7	0.3526	pramocaine
MCF7	0.3522	loracarbef
MCF7	0.3512	naproxen
MCF7	0.3504	pheniramine
MCF7	0.3503	khellin
MCF7	0.3499	nifurtimox
MCF7	0.3484	guanabenz
MCF7	0.3466	cefixime
MCF7	0.3465	cloxacillin
MCF7	0.3452	nystatin
MCF7	0.3438	nadolol
MCF7	0.3438	karakoline
MCF7	0.3434	isometheptene
MCF7	0.3432	drofenine
MCF7	0.3424	scopolamine
MCF7	0.3418	maprotiline
MCF7	0.3406	vincamine
MCF7	0.339	alpha-yohimbine
MCF7	0.3386	sulfapyridine
MCF7	0.3367	ampyrone
MCF7	0.3366	chlorhexidine
MCF7	0.3363	molindone
MCF7	0.336	edrophonium chloride
MCF7	0.3358	ramipril
MCF7	0.3343	lovastatin
MCF7	0.3342	chlormezanone
MCF7	0.3334	metitepine
MCF7	0.3329	Gly-His-Lys
MCF7	0.3313	pirenperone
MCF7	0.3271	harmalol
MCF7	0.3265	isoxsuprine
MCF7	0.3263	acemetacin
MCF7	0.3258	vinblastine
MCF7	0.3255	tranexamic acid
MCF7	0.3247	tocainide
MCF7	0.3245	7-aminocephalosporanic acid
MCF7	0.3244	methoxsalen
MCF7	0.3234	BCB000039
MCF7	0.3224	diloxanide
MCF7	0.3211	metixene
MCF7	0.3211	moroxydine
MCF7	0.3206	lomefloxacin
MCF7	0.3202	benzbromarone
MCF7	0.3198	ketotifen
MCF7	0.3195	aztreonam
MCF7	0.3168	prednisone
MCF7	0.3164	sodium phenylbutyrate
MCF7	0.315	methoxamine
MCF7	0.3149	Prestwick-1080
MCF7	0.3148	vancomycin
MCF7	0.3127	hydroquinine
MCF7	0.3124	ribavirin
MCF7	0.312	pyrithyldione
MCF7	0.3115	zuclopenthixol
MCF7	0.3101	fasudil
MCF7	0.3094	methyldopate
MCF7	0.3092	dl-alpha tocopherol
MCF7	0.3087	metolazone
MCF7	0.308	dizocilpine
MCF7	0.3073	homosalate
MCF7	0.3069	tropine
MCF7	0.3062	yohimbic acid
MCF7	0.3058	ambroxol
MCF7	0.3055	chlortalidone
MCF7	0.3035	naftidrofuryl
MCF7	0.3014	palmatine
MCF7	0.3007	copper sulfate
MCF7	0.3	arecoline
MCF7	0.2975	cefoperazone
MCF7	0.2974	CP-863187
MCF7	0.2971	dinoprostone
MCF7	0.2965	oxedrine
MCF7	0.2922	colistin
MCF7	0.29	meclofenamic acid
MCF7	0.2897	prasterone
MCF7	0.2893	podophyllotoxin
MCF7	0.289	benfotiamine
MCF7	0.2885	S-propranolol
MCF7	0.2884	nizatidine
MCF7	0.2882	bumetanide
MCF7	0.2869	minoxidil
MCF7	0.2854	homatropine
MCF7	0.2853	sulfamonomethoxine
MCF7	0.2853	yohimbine
MCF7	0.2847	SB-203580
MCF7	0.2842	cyanocobalamin
MCF7	0.2826	stachydrine
MCF7	0.2825	mephenytoin
MCF7	0.2819	trihexyphenidyl
MCF7	0.2812	etilefrine
MCF7	0.2802	hydroxyzine
MCF7	0.2795	mometasone
MCF7	0.2755	paroxetine
MCF7	0.2739	spiradoline
MCF7	0.2715	isoniazid
MCF7	0.2707	clorsulon
MCF7	0.2678	brompheniramine
MCF7	0.2672	cimetidine
MCF7	0.2663	zardaverine
MCF7	0.2641	diethylcarbamazine
MCF7	0.2632	desoxycortone
MCF7	0.2618	vigabatrin
MCF7	0.2615	lynestrenol
MCF7	0.2605	sulmazole
MCF7	0.259	3-acetamidocoumarin
MCF7	0.2571	trimethobenzamide
MCF7	0.2561	josamycin
MCF7	0.2552	N-acetylmuramic acid
MCF7	0.253	gabexate
MCF7	0.253	tolnaftate
MCF7	0.2521	finasteride
MCF7	0.2521	zalcitabine
MCF7	0.252	adenosine phosphate
MCF7	0.2475	furazolidone
MCF7	0.2449	pentoxifylline
MCF7	0.2448	Prestwick-692
MCF7	0.242	cinchonine
MCF7	0.2409	primidone
MCF7	0.2399	fluticasone
MCF7	0.2382	Prestwick-642
MCF7	0.2364	carteolol
MCF7	0.2351	propantheline bromide
MCF7	0.235	dinoprost
MCF7	0.2327	benzocaine
MCF7	0.23	nimodipine
MCF7	0.2234	L-methionine sulfoximine
MCF7	0.2215	metronidazole
MCF7	0.2187	ethionamide
MCF7	0.2183	metoprolol
MCF7	0.2168	Prestwick-691
MCF7	0.2162	amylocaine
MCF7	0.2123	bacampicillin
MCF7	0.2103	metampicillin
MCF7	0.2085	timolol
MCF7	0.2041	pivmecillinam
MCF7	0.2013	tenoxicam
MCF7	0.1986	thiamazole
MCF7	0.1882	phentolamine
MCF7	0.1877	diflunisal
MCF7	0.1872	glipizide
MCF7	0.187	benzathine benzylpenicillin
MCF7	0.1832	alprostadil
MCF7	0.1775	lidocaine
MCF7	0.1713	chlorogenic acid
MCF7	0.1709	biperiden
MCF7	0.1597	amantadine
MCF7	0.158	levopropoxyphene
MCF7	0.1574	CP-320650-01
MCF7	0.139	lisuride
MCF7	0.136	felbinac

[truncated: 18 more sheets: Figure S1B, Figure S2, Figure S3, Figure S4, Figure S5, Figure S6, Figure S7, Figure S8, Figure S9, Figure S10, Figure S11, Figure S12, Figure S13, Figure S14, Figure S15, Figure S16, Figure S17, Figure S19]
